# Supplementary material for: mRNA expression profiles in muscle-derived extracellular vesicles of Large White and wild boar piglets reveal their potential roles in immunity and muscle phenotype
Source: Front Vet Sci. 2024 Oct 3;11:1452704. doi: 10.3389/fvets.2024.1452704 (PMC11484452; doi:10.3389/fvets.2024.1452704)
Supplement: Supplementary file 1 [file Data_Sheet_1.zip]

Archive with 3 entries (2 files):
- Supplementary Material_V2/
- Supplementary Material_V2/Additional file 1.pptx
- Supplementary Material_V2/Additional file 2.xlsx
