# Supplementary material for: mRNA expression profiles in muscle-derived extracellular vesicles of Large White and wild boar piglets reveal their potential roles in immunity and muscle phenotype
Source: Front Vet Sci. 2024 Oct 3;11:1452704. doi: 10.3389/fvets.2024.1452704 (PMC11484452; doi:10.3389/fvets.2024.1452704)
Supplement: Supplementary file 1 [file Data_Sheet_1.zip › Supplementary Material_V2/Additional file 2.xlsx]

## Sheet: Table S1
Supplementary Tbale S1. Sample information
Samples	Breeds	Sex
LW01F	Large White	Female
LW01M	Large White	male
WB01F	Wild boar	Female
WB01M	Wild boar	male

## Sheet: Table S2
Supplementary Table S2. Primer sequences of 13 genes in qRT-PCR.
Gene	Forward/Reverse	Sequence(5'-3')	Product_length (bp)
IGF2	Forward	ACACCCTCCAGTTTGTCTGCG	109
	Reverse	CAGCTACGGAAGCAGCACTCT
FTL	Forward	TCCAGCCTCCGACTACCCTC	247
	Reverse	CGGTTGAAATAGAAGCCCAGAGA
RPL38	Forward	GACGAAAGGACGCCAAATCTGTCA	133
	Reverse	AGGGACTGCTTCAGCTTCTCTG
C1QC	Forward	ACTGCTGCTTCTACTGGCAC	148
	Reverse	AGCTGGGATTCCTGGCTCA
CFD	Forward	TCTCCTCCTGCTGAAGCTCTCC	135
	Reverse	GTGTGACTGACCACTCCCCA
CD209	Forward	CCCCCTCCAACTCAGCTTCTG	141
	Reverse	GGAGACGAGGGCTTCTCACA
IGF1	Forward	TGCCCAAGGCTCAGAAGGAAGT	146
	Reverse	CAGGTAACTCGTGCAGAGCAAA
COX3	Forward	CAGGGTTTCACGGGTTGCAC	103
	Reverse	AAGCCGAAGTGGTGGTTGGA
MYLPF	Forward	GCAGAAGGAAGCTCCAACGTC	158
	Reverse	TTCTTCACATTTAGACGCCCCAT
TNNC2	Forward	TGGGGACATCAGCGTCAAGG	116
	Reverse	TGGTTCCACTGCCATCCTCG
DES	Forward	TGGCCCTGGATGTGGAGATT	119
	Reverse	TTGCTCAGGGCTTGTTTCTCG
FLNC	Forward	GGCAGAAGCCTGTAACCCCA	160
	Reverse	CTCCTCTGTGCCCTTCGGTC
UCP3	Forward	AGGGATCGGACCACTCCAG	161
	Reverse	CATCGTCCCGCTGTACTTCCT

## Sheet: Table S3
Supplementary Table S3. Result of differential expression analysis between M-EVs and muscles.
Ensembl_gene_id	Gene_symbol	Log2FC(M-EVs/Muscles)	P-value	Adjusted P-value	EVs.LW01F.FPKM	EVs.LW01M.FPKM	EVs.WB01F.FPKM	EVs.WB01M.FPKM	LW01F.FPKM	LW01M.FPKM	WB01F.FPKM	WB01M.FPKM	Group
ENSSSCG00000000002	NA	1.45981	0.00461798	0.0105036	0.961	0.64	0.928	1.722	0.269	0.315	0.286	0.553	Up regulated
ENSSSCG00000000003	TTC38	1.22775	0.000152726	0.000501742	4.385	5.046	3.551	2.144	1.496	1.83	1.082	0.957	Up regulated
ENSSSCG00000000005	CDPF1	0.0530489	0.886443	0.915795	2.176	1.796	1.19	2.019	1.21	1.084	1.427	2.251	Not significant
ENSSSCG00000000006	PPARA	0.294941	0.349293	0.434992	3.125	3.137	3.929	4.221	2.474	2.647	2.742	2.802	Not significant
ENSSSCG00000000007	TRMU	-0.319854	0.446435	0.533067	3.808	2.295	3.604	5.198	3.302	3.918	4.288	5.397	Not significant
ENSSSCG00000000010	FBLN1	1.56682	5.22252e-05	0.000189808	21.683	27.74	14.648	12.174	7.204	7.454	2.866	3.648	Up regulated
ENSSSCG00000000014	FAM118A	-0.478328	0.27727	0.358601	2.816	0.72	1.357	1.777	1.761	1.965	1.94	2.36	Not significant
ENSSSCG00000000018	KIAA0930	0.769613	0.000605988	0.00172282	2.764	4.137	2.946	2.739	1.12	2.136	1.505	1.579	Not significant
ENSSSCG00000000019	NUP50	-0.0865155	0.75111	0.807289	4.467	8.789	4.252	3.035	3.262	4.845	5.009	5.378	Not significant
ENSSSCG00000000022	RTL6	0.645552	0.000788748	0.00217699	5.019	5.688	4.446	4.648	2.509	2.711	2.385	3.207	Not significant
ENSSSCG00000000024	PARVB	-1.40823	0.0114477	0.0233716	4.639	2.69	7.889	11.511	11.627	11.836	22.191	21.526	Down regulated
ENSSSCG00000000025	NA	1.47528	0.0224947	0.0421037	0.679	1.277	0.712	0.638	0.441	0.424	0.085	0.083	Up regulated
ENSSSCG00000000029	SCUBE1	1.38642	0.0411396	0.0711981	0.692	2.641	0.184	0.403	0.173	0.784	0.076	0.131	Not significant
ENSSSCG00000000031	MCAT	-0.0164776	0.957773	0.968204	1.687	1.743	2	1.702	1.185	1.325	1.809	1.48	Not significant
ENSSSCG00000000033	TSPO	1.50805	0.00151541	0.00390066	14.307	21.332	11.107	6.387	2.694	8.828	2.374	2.363	Up regulated
ENSSSCG00000000034	TTLL12	1.19536	1.18705e-08	8.94335e-08	17.756	30.348	17.028	12.415	6.105	8.158	8.292	7.396	Up regulated
ENSSSCG00000000035	TTLL1	0.157053	0.646915	0.717244	2.393	3.622	3.505	2.999	1.69	2.3	3.083	2.762	Not significant
ENSSSCG00000000036	PACSIN2	-0.071429	0.763843	0.81798	6.406	6.341	4.519	5.395	4.837	6.236	3.239	6.282	Not significant
ENSSSCG00000000037	ARFGAP3	1.59721	1.69179e-12	2.38949e-11	26.294	12.179	7.365	5.12	2.405	3.643	2.046	6.482	Up regulated
ENSSSCG00000000038	CYB5R3	0.358956	0.191456	0.264262	15.168	23.49	19.815	21.853	13.002	23.287	20.367	21.767	Not significant
ENSSSCG00000000039	POLDIP3	0.752796	0.000520515	0.00150421	12.712	18.582	9.877	10.397	5.504	8.898	6.706	7.93	Not significant
ENSSSCG00000000045	NDUFA6	-2.77534	7.62706e-28	5.57887e-26	4.225	4.608	3.182	4.114	25.342	21.326	21.095	26.273	Down regulated
ENSSSCG00000000046	CYP2D6	4.06485	3.64707e-06	1.71927e-05	0.913	6.636	0.454	0.482	0.029	0.088	0.129	0.034	Up regulated
ENSSSCG00000000050	NAGA	0.223933	0.336257	0.421179	2.387	3.222	2.392	2.07	1.74	2.765	1.553	1.914	Not significant
ENSSSCG00000000058	SNU13	-0.39469	0.0794613	0.125307	39.097	53.513	29.532	20.877	36.521	42.591	31.088	46.152	Not significant
ENSSSCG00000000059	XRCC6	0.120384	0.617851	0.690844	7.227	7.424	4.83	3.867	4.436	5.131	3.33	4.147	Not significant
ENSSSCG00000000061	PMM1	1.68746	2.37765e-09	2.00467e-08	8.651	8.905	4.392	3.732	1.435	1.887	1.317	1.9	Up regulated
ENSSSCG00000000062	CSDC2	2.97088	2.79751e-11	3.22868e-10	6.536	6.862	2.737	1.724	0.484	0.681	0.291	0.343	Up regulated
ENSSSCG00000000063	POLR3H	-0.3509	0.207415	0.282827	2.011	3.482	1.237	2.233	1.711	2.365	2.563	3.145	Not significant
ENSSSCG00000000064	ACO2	-2.51278	9.10749e-20	3.1833e-18	37.276	33.922	33.788	40.066	222.841	211.206	197.229	167.532	Down regulated
ENSSSCG00000000066	L3MBTL2	0.81612	0.00652315	0.0142456	1.599	2.659	1.715	1.416	0.674	0.64	1.119	0.813	Not significant
ENSSSCG00000000068	EP300	0.155755	0.481526	0.565794	8.835	9.548	6.204	7.238	6.666	8.357	5.145	5.82	Not significant
ENSSSCG00000000071	ST13	-0.741117	0.001764	0.00447791	35.538	38.646	22.87	14.793	40.709	60.05	40.882	46.47	Not significant
ENSSSCG00000000072	SLC25A17	-0.330754	0.432653	0.519949	2.035	2.128	1.631	0.399	0.571	2.019	1.304	0.47	Not significant
ENSSSCG00000000075	MRTFA	0.0919862	0.784746	0.835263	6.791	7.544	3.851	4.513	4.868	7	2.686	3.328	Not significant
ENSSSCG00000000076	SGSM3	0.405422	0.146245	0.210927	4.652	3.405	4.596	4.238	2.548	2.833	4.056	3.077	Not significant
ENSSSCG00000000077	ADSL	-2.15923	2.65215e-16	6.02736e-15	6.645	9.913	10.514	7.535	31.693	35.496	32.263	36.089	Down regulated
ENSSSCG00000000078	TNRC6B	1.66798	6.11625e-13	9.30496e-12	7.138	7.627	4.533	6.412	1.148	1.806	1.726	1.653	Up regulated
ENSSSCG00000000084	ATF4	-1.35391	4.31871e-08	2.94264e-07	39.259	52.179	47.423	29.648	81.488	73.06	117.867	92.423	Down regulated
ENSSSCG00000000087	TAB1	0.18003	0.532306	0.613643	10.578	10.701	10.802	13.472	6.831	8.64	8.95	11.082	Not significant
ENSSSCG00000000091	APOBEC3B	0.594058	0.351136	0.436794	1.605	1.978	0.527	0.948	0.829	1.376	0.388	0.271	Not significant
ENSSSCG00000000093	DNAL4	0.811681	0.0098152	0.0203929	1.325	1.642	1.195	0.772	0.503	0.509	0.647	0.687	Not significant
ENSSSCG00000000094	SUN2	-0.394193	0.38248	0.469713	11.582	9.137	14.384	24.262	14.125	14.003	17.675	29.452	Not significant
ENSSSCG00000000095	GTPBP1	0.481975	0.00374425	0.00870286	6.202	7.944	4.012	5.448	3.778	4.922	3.543	4.258	Not significant
ENSSSCG00000000097	NA	-0.0963856	0.704681	0.767498	11.238	15.701	8.677	5.947	6.252	6.55	6.574	10.387	Not significant
ENSSSCG00000000104	DDX17	0.0178164	0.945597	0.959408	27.264	39.007	22.717	18.359	19.044	36.598	14.006	23.895	Not significant
ENSSSCG00000000105	KDELR3	2.46335	6.80857e-12	8.53583e-11	15.605	14.645	11.671	5.861	2.548	6.574	1.073	1.421	Up regulated
ENSSSCG00000000107	NA	0.580138	0.00178383	0.00452202	5.959	12.127	5.774	6.089	4.008	5.923	3.204	6.211	Not significant
ENSSSCG00000000108	TMEM184B	0.116471	0.669614	0.736789	8.778	12.412	5.912	6.646	6.251	8.986	4.422	5.119	Not significant
ENSSSCG00000000110	PLA2G6	-0.035656	0.927511	0.946099	2.379	1.64	0.898	2.459	1.784	1.735	1.397	1.497	Not significant
ENSSSCG00000000111	BAIAP2L2	-1.952	2.02507e-11	2.36937e-10	1.182	0.96	1.047	0.662	2.88	2.813	4.369	2.575	Down regulated
ENSSSCG00000000114	PICK1	-0.203476	0.629207	0.700988	4.059	2.82	3.274	6.407	4.179	3.68	4.463	4.652	Not significant
ENSSSCG00000000116	POLR2F	-0.2335	0.38249	0.469713	36.282	54.876	30.811	22.57	30.945	30.464	44.474	34.117	Not significant
ENSSSCG00000000118	MICALL1	0.771053	0.0826136	0.129649	2.688	3.633	4.009	4.898	1.16	1.295	2.327	3.41	Not significant
ENSSSCG00000000119	EIF3L	0.390502	0.016084	0.0314754	41.809	50.406	33.208	29.981	27.14	25.554	22.742	26.668	Not significant
ENSSSCG00000000120	ANKRD54	0.895104	0.000204681	0.000652254	5.372	6.264	4.449	4.086	1.957	2.04	2.802	2.356	Not significant
ENSSSCG00000000130	CYTH4	2.16725	0.000138383	0.000458714	3.052	4.384	2.3	1.071	0.515	0.997	0.27	0.178	Up regulated
ENSSSCG00000000133	TST	-0.512215	0.0584596	0.0966163	9.199	9.054	7.338	4.081	10.501	10.271	8.492	6.136	Not significant
ENSSSCG00000000135	KCTD17	2.55012	3.17266e-12	4.23724e-11	0.917	2.948	1.275	1.442	0.141	0.419	0.152	0.244	Up regulated
ENSSSCG00000000136	CSF2RB	1.21936	0.0528558	0.0886549	0.864	1.158	0.409	0.471	0.257	0.642	0.092	0.108	Not significant
ENSSSCG00000000137	NCF4	2.47901	2.51264e-10	2.49345e-09	2.725	3.479	2.909	1.179	0.363	0.771	0.238	0.361	Up regulated
ENSSSCG00000000138	PVALB	-3.66416	8.74706e-08	5.60929e-07	2.826	0.544	4.067	0.686	14.388	31.004	22.766	3.491	Down regulated
ENSSSCG00000000139	IFT27	0.885469	0.0122553	0.0248275	1.779	1.554	0.869	0.876	0.399	0.48	0.716	0.68	Not significant
ENSSSCG00000000141	EIF3D	0.150131	0.548182	0.628339	56.891	51.078	45.328	38.426	27.502	28.687	42.785	47.075	Not significant
ENSSSCG00000000142	FOXRED2	0.624115	0.0150379	0.0296702	3.515	3.196	1.598	1.926	1.279	1.712	1.087	1.412	Not significant
ENSSSCG00000000144	NA	-1.26247	0.00789629	0.0168661	8.161	16.347	4.027	2.902	10.387	9.092	22.627	24.403	Down regulated
ENSSSCG00000000145	NA	1.34799	0.00135317	0.00352827	18.042	24.226	15.254	35.224	8.163	11.158	9.547	17.352	Up regulated
ENSSSCG00000000146	MYH11	-0.390346	0.403964	0.491061	1.08	0.784	0.967	2.037	1.029	1.574	1.797	1	Not significant
ENSSSCG00000000148	NA	0.605009	0.27521	0.356437	1.126	0.906	0.268	0.257	0.688	0.303	0.292	0.372	Not significant
ENSSSCG00000000152	RBFOX2	0.794126	0.00445832	0.0101782	14.529	20.679	8.585	9.868	5.824	6.28	4.549	9.058	Not significant
ENSSSCG00000000156	FBXO7	-0.484051	0.129106	0.189776	4.346	6.32	2.579	1.685	3.179	5.521	3.592	4.746	Not significant
ENSSSCG00000000158	RTCB	-0.89185	0.00562713	0.0125129	6.329	7.19	3.897	4.239	4.687	7.207	10.175	11.635	Not significant
ENSSSCG00000000160	PRDM4	-0.272491	0.21574	0.292472	2.77	3.442	1.676	1.812	1.841	2.939	1.822	3.391	Not significant
ENSSSCG00000000161	PWP1	-1.4423	5.17855e-05	0.000188521	1.591	1.763	1.144	1.48	2.13	2.548	3.835	5.526	Down regulated
ENSSSCG00000000164	CRY1	-0.669366	0.0670163	0.108405	0.824	1.215	1.031	0.601	0.686	1.243	1.235	1.922	Not significant
ENSSSCG00000000167	RIC8B	-0.701316	0.0173849	0.0336576	1.411	1.019	2.484	1.931	1.876	2.287	1.571	2.507	Not significant
ENSSSCG00000000169	POLR3B	-0.192424	0.507298	0.589925	1.685	1.649	0.788	0.965	0.895	1.522	0.968	1.912	Not significant
ENSSSCG00000000171	CKAP4	1.25803	3.26406e-07	1.85737e-06	8.732	9.135	5.136	6.294	2.292	4.633	2.072	3.204	Up regulated
ENSSSCG00000000175	ADCY6	0.307639	0.450743	0.537225	3.255	2.269	2.898	5.817	1.811	3.34	2.319	3.091	Not significant
ENSSSCG00000000176	DDX23	-0.524478	0.00125284	0.00329546	7.61	8.052	5.655	5.466	6.724	8.53	8.291	8.914	Not significant
ENSSSCG00000000185	PRKAG1	-0.646856	0.0468471	0.0798866	5.576	6.836	2.908	2.846	4.658	4.858	5.434	8.763	Not significant
ENSSSCG00000000189	LMBR1L	0.928735	0.00281292	0.0067526	3.383	2.715	3.442	3.296	1.305	1.829	1.639	1.367	Not significant
ENSSSCG00000000190	TUBA1B	1.16734	2.28943e-05	9.02775e-05	167.976	286.672	139.026	85.7	43.745	77.633	52.707	75.534	Up regulated
ENSSSCG00000000194	NA	1.00052	3.48844e-05	0.000131996	34.026	39.41	18.629	17.387	8.865	15.323	13.441	19.609	Up regulated
ENSSSCG00000000199	SPATS2	0.540296	0.0258052	0.0474241	2.691	3.065	1.911	1.602	0.985	1.777	1.343	1.322	Not significant
ENSSSCG00000000202	MCRS1	0.506707	0.067045	0.108421	10.267	11.151	10.992	10.393	5.666	5.01	7.673	7.899	Not significant
ENSSSCG00000000204	PRPF40B	0.10533	0.78986	0.83917	3.644	2.892	2.421	3.654	2.382	2.566	1.907	4.291	Not significant
ENSSSCG00000000206	FAIM2	2.05465	0.0985881	0.151048	0.617	1.192	0	0.057	0.147	0.121	0.012	0.016	Not significant
ENSSSCG00000000207	NA	-1.94348	1.58186e-05	6.4926e-05	33.968	39.618	47.051	9.608	122.586	132.707	102.665	41.388	Down regulated
ENSSSCG00000000209	NCKAP5L	1.36352	1.19992e-08	9.02798e-08	6.058	7.48	4.138	5.154	1.857	2.623	1.579	1.637	Up regulated
ENSSSCG00000000214	GPD1	-1.2792	0.0253316	0.0467248	24.317	12.189	34.176	63.051	90.585	77.812	107.811	150.848	Down regulated
ENSSSCG00000000215	SMARCD1	0.513692	0.00949521	0.0198251	3.502	6.522	3.759	3.371	2.444	2.935	2.131	2.827	Not significant
ENSSSCG00000000217	RACGAP1	0.189744	0.517609	0.599768	1.639	1.539	1.378	1.465	0.831	1.207	1.005	1.669	Not significant
ENSSSCG00000000220	POU6F1	0.442786	0.0277716	0.05055	1.542	2.108	1.302	1.4	0.816	1.236	0.856	1.061	Not significant
ENSSSCG00000000223	BIN2	1.02628	0.171359	0.240551	1.266	2.466	0.594	0.666	0.506	1.206	0.185	0.111	Not significant
ENSSSCG00000000232	ACVRL1	0.968489	6.78735e-05	0.000240123	2.768	4.246	2.778	3.061	1.109	2.088	1.075	1.265	Not significant
ENSSSCG00000000233	ACVR1B	-0.988028	0.00299394	0.00713288	1.241	0.932	0.747	0.599	2.115	2.934	1.46	1.564	Not significant
ENSSSCG00000000234	TAMALIN	1.25053	1.97632e-06	9.81494e-06	1.495	2.531	1.518	2.049	0.592	0.87	0.491	0.773	Up regulated
ENSSSCG00000000252	KRT8	1.06614	0.0290925	0.0526075	0.676	1.113	0.522	0.328	0.537	0.329	0.182	0.333	Not significant
ENSSSCG00000000257	ITGB7	0.503939	0.582027	0.657713	1.415	1.164	0.228	0.094	0.468	1.027	0.112	0.11	Not significant
ENSSSCG00000000258	RARG	2.10302	3.68839e-12	4.87883e-11	9.552	23.498	8.616	6.513	1.77	3.247	1.657	2.415	Up regulated
ENSSSCG00000000259	CSAD	1.39686	0.00155815	0.00399914	2.087	2.576	1.018	1.776	0.555	1.16	0.314	0.403	Up regulated
ENSSSCG00000000261	NA	2.18	2.52828e-25	1.39624e-23	52.557	59.564	32.372	29.383	6.68	9.755	6.88	6.478	Up regulated
ENSSSCG00000000262	SPRYD3	1.98397	1.07032e-16	2.54778e-15	13.578	23.051	14.569	9.547	2.813	3.965	2.525	3.327	Up regulated
ENSSSCG00000000263	TNS2	1.64399	7.23383e-12	8.99749e-11	44.53	48.974	33.989	31.575	11.055	13.472	7.685	8.637	Up regulated
ENSSSCG00000000264	MFSD5	-1.14146	0.000201083	0.000641897	1.266	2.259	1.841	1.313	2.685	3.049	3.219	3.771	Down regulated
ENSSSCG00000000267	MYG1	0.21284	0.415544	0.502483	9.922	13.201	8.144	6.33	4.841	6.035	8.41	7.597	Not significant
ENSSSCG00000000268	AAAS	-0.16504	0.642215	0.71282	1.598	1.798	0.71	1.219	0.842	1.27	1.405	1.496	Not significant
ENSSSCG00000000272	SP1	1.93991	4.46787e-16	9.8893e-15	15.232	21.012	10.313	8.201	2.139	3.541	2.893	3.131	Up regulated
ENSSSCG00000000273	NA	0.180981	0.46551	0.55161	18.845	30.336	18.935	10.95	13.208	16.79	14.814	18.497	Not significant
ENSSSCG00000000274	NA	1.2343	1.65873e-12	2.3488e-11	188.173	212.195	147.122	104.448	55.367	57.961	63.012	70.93	Up regulated
ENSSSCG00000000275	NA	1.3992	0.000395001	0.00117818	0.712	1.02	0.992	1.096	0.331	0.413	0.178	0.367	Up regulated
ENSSSCG00000000276	NA	0.22157	0.560553	0.639466	6.135	9.73	6.449	8.418	3.523	3.72	6.807	8.493	Not significant
ENSSSCG00000000277	NA	-0.596661	0.402975	0.490182	0.298	1.249	0.52	1.324	1.032	1.177	1.57	0.843	Not significant
ENSSSCG00000000278	NA	0.239383	0.299936	0.38338	8.382	11.276	6.244	5.256	4.909	7.81	3.751	5.72	Not significant
ENSSSCG00000000288	NA	0.961672	0.000490886	0.00142793	181.118	157.981	174.563	163.302	60.806	66.502	78.376	111.374	Not significant
ENSSSCG00000000290	NA	0.298592	0.259329	0.339575	10.146	16.084	7.157	5.234	9.342	12.827	10.903	18.011	Not significant
ENSSSCG00000000292	NA	1.42377	0.00613122	0.0134878	15.726	25.48	17.721	7.589	8.268	7.504	2.077	2.605	Up regulated
ENSSSCG00000000293	NA	0.630895	0.0887788	0.137894	5.911	7.317	11.264	7.197	3.526	5.482	6.201	3.926	Not significant
ENSSSCG00000000295	NA	1.84501	0.0014438	0.00373724	1.737	2.991	1.332	0.849	0.579	0.888	0.237	0.14	Up regulated
ENSSSCG00000000298	NA	-2.71087	9.38546e-20	3.27011e-18	40.029	41.745	43.981	31.525	231.378	234.272	227.56	113.946	Down regulated
ENSSSCG00000000359	NA	-0.501604	0.0857726	0.13377	25.724	34.895	16.736	14.036	30.529	29.018	26.724	19.119	Not significant
ENSSSCG00000000361	NA	-0.47592	0.0328268	0.058555	62.34	66.289	51.873	42.692	42.839	66.113	70.52	84.121	Not significant
ENSSSCG00000000363	NA	2.38705	6.16653e-05	0.000220276	1.37	2.597	1.329	0.564	0.159	0.573	0.142	0.095	Up regulated
ENSSSCG00000000364	NA	-0.789293	0.0595058	0.0979788	2.795	4.782	1.981	1.437	2.814	4.358	3.939	5.459	Not significant
ENSSSCG00000000365	NA	0.471663	0.540022	0.621113	0.711	1.28	0.305	0.329	0.374	0.99	0.094	0.288	Not significant
ENSSSCG00000000366	DNAJC14	0.234238	0.247524	0.327022	6.265	8.614	5.444	4.236	3.488	4.376	4.672	5.407	Not significant
ENSSSCG00000000367	NA	0.14595	0.602013	0.676216	3.504	5.735	2.101	2.401	1.893	4.154	1.676	2.81	Not significant
ENSSSCG00000000368	MMP19	0.297389	0.296081	0.378804	3.64	6.175	3.655	3.838	2.271	5.812	1.989	3.571	Not significant
ENSSSCG00000000370	NA	0.471617	0.110644	0.166577	2.044	3.079	1.756	1.328	1.12	1.726	1.134	1.022	Not significant
ENSSSCG00000000376	NA	-0.24834	0.492407	0.576005	3.261	3.879	2.815	1.563	2.959	4.648	2.761	1.782	Not significant
ENSSSCG00000000377	NA	-1.56275	8.22159e-06	3.59919e-05	23.456	25.449	21.74	22.553	31.427	34.974	58.702	90.714	Down regulated
ENSSSCG00000000379	NA	-1.23295	4.9706e-05	0.000181548	0.907	0.908	0.936	1.301	1.601	2.67	1.85	2.112	Down regulated
ENSSSCG00000000382	NA	1.11855	8.85246e-11	9.4469e-10	26.089	36.081	21.833	17.285	7.871	12.955	8.904	10.199	Up regulated
ENSSSCG00000000383	NA	1.03884	3.31961e-05	0.000126257	6.214	7.364	5.626	4.593	1.803	2.383	2.054	3.843	Up regulated
ENSSSCG00000000384	NA	-0.947634	0.0029899	0.00712633	6.995	8.155	7.562	6.042	8.295	8.478	16.158	14.523	Not significant
ENSSSCG00000000386	NA	-0.537798	0.123142	0.182448	2.95	2.731	4.372	4.354	4.184	4.484	4.755	5.317	Not significant
ENSSSCG00000000393	NA	0.479052	0.0104973	0.0216554	5.899	5.222	4.543	4.285	3.796	4.909	3.341	4.864	Not significant
ENSSSCG00000000394	NA	-0.250283	0.440627	0.527353	6.763	7.533	2.474	3.026	3.795	6.06	4.219	5.208	Not significant
ENSSSCG00000000396	STAT2	0.868002	0.0500811	0.0845401	7.231	6.37	4.317	1.931	3.508	2.448	1.65	1.542	Not significant
ENSSSCG00000000399	NA	1.41426	0.000252041	0.000786828	0.5	1.04	0.732	1.124	0.207	0.29	0.267	0.324	Up regulated
ENSSSCG00000000402	NA	2.78822	3.66678e-17	9.24648e-16	15.7	16.479	9.786	7.954	2.223	2.465	0.888	1.607	Up regulated
ENSSSCG00000000403	NA	0.165408	0.466147	0.552069	4.153	5.793	4.373	3.528	2.846	4.966	2.5	3.415	Not significant
ENSSSCG00000000405	NA	-2.45539	3.69482e-18	1.08825e-16	56.772	66.784	85.669	68.594	283.942	340.277	331.163	383.734	Down regulated
ENSSSCG00000000406	PTGES3	-1.01192	0.000560369	0.00160677	18.244	22.331	17.33	10.027	16.557	28.092	31.136	44.056	Down regulated
ENSSSCG00000000411	NAB2	1.92554	5.2182e-13	7.99376e-12	4.395	10.345	4.697	3.935	0.843	1.636	1.045	1.589	Up regulated
ENSSSCG00000000419	RDH16	1.15742	0.0263265	0.0482936	33.458	7.021	15.328	31.707	11.367	10.199	8.206	11.196	Up regulated
ENSSSCG00000000431	MBD6	0.0278974	0.865269	0.898627	6.03	8.482	5.079	5.323	4.371	5.48	4.713	5.956	Not significant
ENSSSCG00000000433	B4GALNT1	1.10376	0.0334677	0.0595443	0.88	1.153	0.772	0.288	0.21	0.544	0.233	0.234	Not significant
ENSSSCG00000000435	NA	2.205	6.78478e-17	1.66159e-15	12.571	16.36	12.429	8.884	1.873	3.154	1.794	1.75	Up regulated
ENSSSCG00000000437	ARHGAP9	0.905937	0.044253	0.0760383	0.779	1.179	0.319	0.521	0.235	0.491	0.123	0.547	Not significant
ENSSSCG00000000443	GLI1	1.59824	3.69461e-10	3.5985e-09	1.557	1.893	1.208	1.207	0.255	0.478	0.356	0.584	Up regulated
ENSSSCG00000000444	DCTN2	-0.21157	0.233272	0.311395	35.831	43.281	33.122	24.344	30.451	32.708	36.625	38.734	Not significant
ENSSSCG00000000449	DTX3	0.683081	0.174039	0.243756	7.786	12.24	2.446	2.727	2.682	3.909	1.214	1.972	Not significant
ENSSSCG00000000453	ATP23	0.0206699	0.955719	0.966571	3.218	4.36	1.452	1.619	1.462	2.081	2.526	2.6	Not significant
ENSSSCG00000000455	LRIG3	0.610943	0.103062	0.156728	1.084	2.2	0.664	1.156	0.396	1.635	0.247	0.549	Not significant
ENSSSCG00000000457	USP15	-2.08782	7.91742e-11	8.53983e-10	1.163	1.006	0.545	1.739	1.979	2.927	2.962	5.005	Down regulated
ENSSSCG00000000458	MON2	-0.115944	0.571287	0.649029	2.387	4.26	1.817	1.864	1.933	3.074	1.95	2.845	Not significant
ENSSSCG00000000462	RXYLT1	-1.47127	5.72231e-05	0.000206074	1.208	2.031	1.188	1.725	2.22	3.161	4.112	5.125	Down regulated
ENSSSCG00000000466	XPOT	-0.696175	0.0895956	0.139045	7.003	11.72	6.1	8.466	4.818	8.839	8.192	25.318	Not significant
ENSSSCG00000000469	LEMD3	0.692287	0.0268286	0.0490843	1.904	1.392	0.986	1.536	0.574	0.948	0.645	1.155	Not significant
ENSSSCG00000000473	NA	-2.19389	1.8994e-12	2.65555e-11	0.75	1.052	0.439	0.567	2.599	3.015	1.644	4.211	Down regulated
ENSSSCG00000000475	IRAK3	3.0261	3.72155e-13	5.87207e-12	1.992	3.14	1.139	0.95	0.156	0.285	0.061	0.265	Up regulated
ENSSSCG00000000477	HELB	2.19867	1.17205e-08	8.84847e-08	0.921	1.605	0.403	0.617	0.137	0.188	0.075	0.231	Up regulated
ENSSSCG00000000486	NUP107	-0.352356	0.16089	0.228176	0.912	1.156	0.685	0.654	0.671	0.992	0.775	1.3	Not significant
ENSSSCG00000000488	MDM2	-1.39952	9.28232e-06	4.00638e-05	2.453	2.465	2.619	2.369	4.468	6.707	7.247	11.621	Down regulated
ENSSSCG00000000493	FRS2	2.28107	2.27019e-16	5.20212e-15	2.292	4.397	1.561	1.631	0.423	0.648	0.397	0.753	Up regulated
ENSSSCG00000000496	CCT2	-8.74112	2.09464e-17	5.45643e-16	0	0	0.108	0	6.008	7.794	10.068	20.717	Down regulated
ENSSSCG00000000499	BEST3	-2.22202	0.00160447	0.00410501	0.152	0.198	0.14	1.268	1.15	0.894	0.766	3.753	Down regulated
ENSSSCG00000000500	NA	-0.183603	0.648138	0.718166	11.917	10.78	13.832	8.642	5.524	7.418	13.313	18.618	Not significant
ENSSSCG00000000502	CNOT2	-0.454263	0.120411	0.179337	6.433	7.641	2.726	2.336	4.446	6.765	4.605	6.967	Not significant
ENSSSCG00000000504	PTPRB	-1.2751	0.000223989	0.000707047	0.82	0.781	0.755	1.047	1.76	2.709	1.564	1.348	Down regulated
ENSSSCG00000000509	ZFC3H1	-0.19516	0.469132	0.554722	1.611	2.042	1.561	1.412	1.471	2.254	0.97	1.273	Not significant
ENSSSCG00000000510	TMEM19	-1.43299	2.21893e-08	1.5904e-07	4.123	4.695	2.802	2.505	5.899	7.471	9.011	12.72	Down regulated
ENSSSCG00000000512	TBC1D15	-1.11297	3.54264e-05	0.000133864	1.174	1.412	1.176	0.503	1.672	2.495	1.992	2.852	Down regulated
ENSSSCG00000000521	PHLDA1	1.11741	0.00149506	0.00385547	2.269	2.551	2.544	2.363	0.632	1.135	0.885	1.357	Up regulated
ENSSSCG00000000522	NAP1L1	-0.229333	0.486713	0.570674	26.538	25.771	19.702	13.058	13.541	19.805	16.637	39.139	Not significant
ENSSSCG00000000530	NA	-1.7401	5.92345e-09	4.6933e-08	2.709	2.251	2.141	2.202	5.219	6.109	5.59	11.665	Down regulated
ENSSSCG00000000534	IPO8	0.684219	0.0158686	0.031109	2.72	3.485	1.67	1.417	1.066	1.611	0.736	1.472	Not significant
ENSSSCG00000000536	ERGIC2	-2.62617	5.03124e-23	2.31542e-21	0.973	1.144	0.503	0.766	7.635	8.513	5.216	5.451	Down regulated
ENSSSCG00000000541	FAR2	2.39305	1.01323e-06	5.25899e-06	0.912	1.618	0.464	0.272	0.104	0.206	0.074	0.116	Up regulated
ENSSSCG00000000545	KLHL42	2.34321	1.42596e-12	2.03979e-11	3.624	4.087	3.381	2.229	0.568	0.792	0.297	0.572	Up regulated
ENSSSCG00000000547	MRPS35	-1.89147	4.81155e-09	3.84541e-08	2.991	4.157	2.777	1.965	5.01	7.473	7.847	12.152	Down regulated
ENSSSCG00000000549	PPFIBP1	-0.35042	0.0808132	0.127185	5.861	7.726	6.319	5.998	5.801	7.694	5.91	9.29	Not significant
ENSSSCG00000000553	TM7SF3	-0.826517	0.0167081	0.0325355	0.646	0.993	0.648	0.425	0.952	1.516	0.61	1.043	Not significant
ENSSSCG00000000554	FGFR1OP2	-2.00405	4.26502e-10	4.09469e-09	1.024	1.129	0.859	0.914	2.625	2.761	2.944	5.516	Down regulated
ENSSSCG00000000555	ITPR2	1.9601	7.4747e-09	5.79762e-08	4.287	3.603	3.93	14.663	0.4	1.205	0.558	0.88	Up regulated
ENSSSCG00000000559	RASSF8	-1.12576	0.000538245	0.00155098	2.237	3.386	1.224	1.211	2.28	3.293	3.329	5.816	Down regulated
ENSSSCG00000000563	IRAG2	2.69751	0.000134087	0.000446352	1.788	2.009	0.525	0.303	0.285	0.377	0.047	0.074	Up regulated
ENSSSCG00000000567	SOX5	3.45373	2.56748e-09	2.14832e-08	0.518	0.52	1.179	0.56	0.042	0.072	0.064	0.024	Up regulated
ENSSSCG00000000570	C2CD5	0.00370305	0.987659	0.990799	4.206	4.541	3.761	3.694	2.621	4.129	2.532	5.452	Not significant
ENSSSCG00000000571	ABCC9	-1.00736	0.00158377	0.00405959	2.288	1.931	1.681	2.825	2.79	4.271	3.551	5.226	Down regulated
ENSSSCG00000000573	KCNJ8	-0.669009	0.164342	0.232416	0.953	0.399	0.795	1.023	0.622	2.246	0.825	1.294	Not significant
ENSSSCG00000000576	NA	0.0560003	0.818461	0.862011	103.071	90.858	66.154	51.244	63.617	48.462	53.131	81.25	Not significant
ENSSSCG00000000579	GOLT1B	0.188124	0.616888	0.689843	2.347	2.195	1.591	0.693	1.167	1.433	0.808	1.665	Not significant
ENSSSCG00000000580	RECQL	0.0803968	0.882831	0.912917	0.696	1.763	0.432	0.136	0.293	0.663	0.401	0.346	Not significant
ENSSSCG00000000583	PYROXD1	-1.25338	0.000277471	0.000857729	0.673	0.709	0.472	0.223	0.683	1.105	1.043	1.284	Down regulated
ENSSSCG00000000587	AEBP2	1.02675	2.16169e-05	8.56408e-05	5.794	7.03	4.008	4.307	2.081	3.289	1.459	2.437	Up regulated
ENSSSCG00000000588	PLEKHA5	1.24035	1.9289e-05	7.71909e-05	2.187	1.544	1.913	1.363	0.472	0.899	0.499	1.013	Up regulated
ENSSSCG00000000599	DERA	-0.914907	0.00541654	0.0121007	0.873	3.37	1.595	1.117	2.022	3.086	2.129	3.525	Not significant
ENSSSCG00000000600	EPS8	1.33533	0.000582295	0.00166187	13.385	15.828	7.092	5.566	2.922	6.443	1.772	2.749	Up regulated
ENSSSCG00000000607	ART4	1.92925	0.00541628	0.0121007	4.799	6.794	0.527	1.441	0.81	1.35	0.186	0.399	Up regulated
ENSSSCG00000000611	NA	-0.335453	0.14478	0.209169	8.77	9.759	5.333	5.158	6.487	6.675	6.913	10.254	Not significant
ENSSSCG00000000612	ATF7IP	-0.24421	0.25708	0.337186	2.802	4.737	1.971	1.988	2.186	3.22	2.148	3.796	Not significant
ENSSSCG00000000619	FAM234B	0.137112	0.793668	0.842486	0.734	0.572	0.559	1.79	0.481	0.674	0.637	1.2	Not significant
ENSSSCG00000000625	LRP6	2.54471	2.43767e-27	1.65178e-25	8.09	8.445	7.786	6.491	1.081	1.317	0.758	1.399	Up regulated
ENSSSCG00000000633	YBX3	-2.35957	1.29471e-18	3.99138e-17	510.943	400.998	559.146	327.207	2368.23	1661.77	3129.69	1129.51	Down regulated
ENSSSCG00000000635	MAGOHB	0.194546	0.634197	0.70548	3.242	3.203	1.508	1.69	1.078	1.588	1.757	2.705	Not significant
ENSSSCG00000000645	GABARAPL1	1.74597	3.76923e-10	3.66472e-09	19.607	19.768	19.544	12.063	3.3	3.634	4.458	6.476	Up regulated
ENSSSCG00000000656	CLEC2B	-0.198239	0.818625	0.862019	1.213	1.009	0.351	0	0.464	0.831	0.442	0.587	Not significant
ENSSSCG00000000657	NA	-0.104199	0.797538	0.845456	4.226	6.74	2.945	2.288	2.525	7.973	1.578	4.496	Not significant
ENSSSCG00000000660	A2M	6.1766	1.94327e-05	7.76817e-05	0.887	8.087	0.398	0.155	0.007	0	0.03	0.027	Up regulated
ENSSSCG00000000661	PHC1	0.409786	0.0285053	0.0517151	4.893	6.216	4.473	4.311	3.108	3.398	3.358	3.413	Not significant
ENSSSCG00000000665	RIMKLB	0.505357	0.248643	0.328146	0.802	1.143	0.27	0.309	0.331	0.683	0.21	0.433	Not significant
ENSSSCG00000000681	P3H3	1.71589	2.8391e-07	1.63663e-06	10.083	7.849	8.602	12.064	2.397	3.695	2.012	2.355	Up regulated
ENSSSCG00000000683	CDCA3	-0.0210778	0.970222	0.97739	0.721	1.099	2.087	1.763	0.758	1.033	1.316	1.989	Not significant
ENSSSCG00000000684	USP5	-0.783882	0.0272547	0.0497239	6.174	8.116	5.955	8.594	6.748	7.718	11.949	16.686	Not significant
ENSSSCG00000000685	TPI1	-2.22964	4.27624e-05	0.000159081	160.535	113.379	398.361	321.273	782.712	594.389	1541.84	1398.51	Down regulated
ENSSSCG00000000687	CD4	0.942822	0.716198	0.777337	1.101	2.042	0	0	0.373	0.65	0.06	0	Not significant
ENSSSCG00000000690	MLF2	0.0730894	0.788114	0.837878	32.64	44.595	21.95	14.626	19.663	19.212	21.135	27.548	Not significant
ENSSSCG00000000691	COPS7A	-0.843088	4.48247e-05	0.000165944	5.363	7.523	4.922	3.884	9.218	7.425	8.345	8.123	Not significant
ENSSSCG00000000693	NCAPD2	-0.258056	0.559845	0.638856	1.676	1.402	1.829	3.666	1.874	2.158	2.326	2.962	Not significant
ENSSSCG00000000694	GAPDH	-2.59955	3.45166e-12	4.59874e-11	5473.49	2139.7	3848.36	2197.8	26377.3	21363.9	13672.4	7706.53	Down regulated
ENSSSCG00000000695	IFFO1	1.33983	6.52342e-06	2.92534e-05	6.672	6.036	5.988	7.024	1.962	2.571	2.097	1.619	Up regulated
ENSSSCG00000000696	NOP2	-0.571942	0.108717	0.164221	3.748	6.533	3.356	3.776	3.304	3.818	6.827	8.112	Not significant
ENSSSCG00000000697	NA	0.263848	0.314635	0.398708	13.37	17.515	15.044	12.047	6.73	9.593	10.82	14.623	Not significant
ENSSSCG00000000700	ACRBP	0.292165	0.221994	0.299015	2.52	2.09	2.222	1.865	1.425	1.269	1.677	1.675	Not significant
ENSSSCG00000000702	ZNF384	-0.415981	0.0472166	0.0804423	6.982	8.518	6.478	3.999	5.867	8.015	7.921	7.893	Not significant
ENSSSCG00000000704	TAPBPL	0.295254	0.330345	0.415422	5.914	5.145	2.666	3.47	3.396	3.014	2.017	3.565	Not significant
ENSSSCG00000000706	LTBR	-0.0907555	0.779467	0.831005	15.91	14.326	12.331	13.241	8.351	9.106	16.975	15.57	Not significant
ENSSSCG00000000708	TNFRSF1A	0.0328315	0.868342	0.901141	9.012	12.774	7.703	6.763	6.503	9.948	5.949	7.517	Not significant
ENSSSCG00000000712	VWF	-0.625667	0.119867	0.17874	4.112	3.304	3.616	6.889	4.489	8.195	5.446	5.391	Not significant
ENSSSCG00000000719	NDUFA9	-3.03852	2.24946e-50	7.76414e-48	4.187	5.77	4.911	3.891	27.822	38.035	28.488	39.483	Down regulated
ENSSSCG00000000720	AKAP3	1.03779	0.00558988	0.0124527	0.771	1.684	0.628	0.604	0.216	0.352	0.297	0.373	Up regulated
ENSSSCG00000000723	C12orf4	-0.695418	0.0113495	0.0232139	1.272	1.46	0.909	0.709	0.952	1.458	1.491	2.041	Not significant
ENSSSCG00000000728	PARP11	-1.50283	0.0687584	0.110657	0.12	0.821	0.033	0.089	0.687	1.182	0.435	0.314	Not significant
ENSSSCG00000000734	TSPAN11	1.27984	0.00808438	0.0172146	8.304	12.365	2.492	3.906	2.081	4.923	0.914	2.235	Up regulated
ENSSSCG00000000735	TSPAN9	-0.546936	0.365679	0.452237	4.89	4.802	8.944	25.272	9.614	12.256	12.951	33.74	Not significant
ENSSSCG00000000736	TEAD4	-1.06484	0.00638239	0.0139813	2.022	2.922	4.743	7.123	7.973	6.253	9.438	7.838	Down regulated
ENSSSCG00000000737	TULP3	2.12288	1.26668e-22	5.7338e-21	2.48	3.335	2.138	1.836	0.363	0.584	0.492	0.466	Up regulated
ENSSSCG00000000738	RHNO1	0.788234	0.110628	0.166577	0.571	1.049	1.751	0.859	0.461	0.539	0.432	0.757	Not significant
ENSSSCG00000000742	ITFG2	-0.183629	0.667261	0.734565	1.508	0.894	1.243	1.642	0.942	0.954	1.602	2.227	Not significant
ENSSSCG00000000743	FKBP4	-0.793199	0.031292	0.0560981	19.591	28.286	28.874	22.689	22.613	27.624	53.201	46.627	Not significant
ENSSSCG00000000745	DDX11	0.898295	0.16943	0.23842	0.959	0.412	1.203	2.937	0.365	0.762	1.082	1.233	Not significant
ENSSSCG00000000746	WASHC1	-0.00424629	0.989108	0.991695	3.559	3.412	3.993	3.733	2.714	4.076	4.58	3.088	Not significant
ENSSSCG00000000753	WNK1	1.08484	1.46798e-07	8.96442e-07	16.797	25.43	13.46	11.881	5.744	7.991	7.738	10.099	Up regulated
ENSSSCG00000000754	RAD52	0.338906	0.340847	0.426252	2.735	3.268	4.486	1.358	1.37	2.137	1.995	1.671	Not significant
ENSSSCG00000000755	ERC1	0.88261	0.00151346	0.00389655	4.145	4.895	5.342	3.237	1.308	2.269	1.954	2.232	Not significant
ENSSSCG00000000757	ADIPOR2	-1.64758	8.0474e-08	5.21005e-07	4.592	5.298	5.239	5.431	8.407	13.514	15.368	19.751	Down regulated
ENSSSCG00000000759	WNT5B	-0.468391	0.550678	0.63087	2.426	1.998	0.756	0.592	2.011	3.794	0.286	0.416	Not significant
ENSSSCG00000000764	HDHD5	-0.574671	0.169814	0.238841	1.95	3.058	2.469	2.63	1.981	2.286	4.066	4.699	Not significant
ENSSSCG00000000765	IL17RA	0.131313	0.634687	0.705953	2.552	3.393	2.962	3.566	1.991	2.858	2.459	3.466	Not significant
ENSSSCG00000000766	CECR2	0.659188	0.0678194	0.109384	5.759	2.773	3.847	6.984	2.069	3.031	1.837	2.936	Not significant
ENSSSCG00000000767	NA	-0.743405	3.85134e-05	0.00014454	3.269	3.454	2.737	2.554	3.419	4.357	4.331	5.047	Not significant
ENSSSCG00000000769	BID	0.82033	0.00126234	0.00331493	3.399	3.297	2.2	1.423	1.588	2.068	1.89	1.695	Not significant
ENSSSCG00000000770	MICAL3	1.2141	0.0077721	0.0166265	15.178	6.382	17.004	20.667	5.803	4.791	6.434	5.304	Up regulated
ENSSSCG00000000774	USP18	0.00115014	0.998242	0.998338	2.469	2.33	1.067	1.546	2.871	2.246	0.724	0.895	Not significant
ENSSSCG00000000784	LRRK2	1.25489	3.04995e-07	1.74723e-06	1.343	1.855	0.931	0.952	0.384	0.622	0.287	0.512	Up regulated
ENSSSCG00000000793	PPHLN1	-0.457006	0.139954	0.203153	4.14	6.008	3.099	1.613	3.445	4.918	3.288	5.261	Not significant
ENSSSCG00000000795	ADAMTS20	0.834917	0.188022	0.260075	5.791	2.711	5.87	33.441	2.646	5.341	2.291	16.017	Not significant
ENSSSCG00000000798	TWF1	0.16386	0.685098	0.75009	2.148	3.01	1.278	0.672	0.919	2.036	0.813	1.596	Not significant
ENSSSCG00000000799	IRAK4	0.99776	0.00474585	0.0107723	1.215	1.87	0.823	0.629	0.371	0.931	0.331	0.611	Not significant
ENSSSCG00000000804	ANO6	-0.836408	0.0119373	0.0242499	2.86	3.82	4.155	5.16	5.29	9.324	8.255	9.747	Not significant
ENSSSCG00000000806	SCAF11	-0.902967	0.000162316	0.000529624	4.197	5.865	2.629	3.043	4.541	6.12	6.86	8.136	Not significant
ENSSSCG00000000808	SLC38A2	-1.97061	5.2014e-11	5.7776e-10	6.363	8.424	7.614	7.931	15.467	25.794	23.977	42.865	Down regulated
ENSSSCG00000000810	AMIGO2	-0.616533	0.162044	0.229635	0.525	0.985	0.242	0.534	0.596	1.238	0.508	0.531	Not significant
ENSSSCG00000000816	SENP1	1.33838	1.52948e-05	6.30809e-05	1.691	2.207	1.176	0.72	0.421	0.567	0.445	0.442	Up regulated
ENSSSCG00000000838	SLC41A2	2.35125	3.58065e-06	1.6901e-05	1.836	2.725	1.755	0.816	0.199	0.716	0.12	0.266	Up regulated
ENSSSCG00000000839	ALDH1L2	1.29679	8.64714e-05	0.000299029	6.476	9.18	3.458	2.822	1.124	3.093	1.275	2.157	Up regulated
ENSSSCG00000000840	WASHC4	-0.246801	0.331806	0.416691	2.792	3.697	2.295	1.611	2.235	3.501	1.641	3.06	Not significant
ENSSSCG00000000841	APPL2	-0.129757	0.623558	0.696309	3.559	3.494	2.241	2.029	2.285	3.887	1.816	3.189	Not significant
ENSSSCG00000000842	KANSL2	-0.508999	0.0531615	0.0890864	2.842	4.355	2.132	2.79	2.364	3.083	3.304	4.954	Not significant
ENSSSCG00000000843	TXNRD1	-0.601885	0.0399869	0.0695192	8.284	9.364	4.623	6.495	5.252	6.193	7.594	12.207	Not significant
ENSSSCG00000000844	NFYB	-0.719546	0.0197257	0.0374864	1.7	2.607	1.015	0.713	1.757	2.691	1.642	2.329	Not significant
ENSSSCG00000000846	HCFC2	-0.234324	0.313978	0.398058	2.316	4.055	1.595	1.535	1.553	2.548	1.577	3.695	Not significant
ENSSSCG00000000847	TDG	-0.64568	0.0678969	0.109478	0.657	1.684	0.686	0.483	0.876	1.511	1.225	2.231	Not significant
ENSSSCG00000000848	GLT8D2	0.819172	0.145601	0.21019	5.706	5.671	1.194	2.389	2.016	3.053	0.575	1.25	Not significant
ENSSSCG00000000849	HSP90B1	-1.46457	1.22302e-08	9.18932e-08	11.115	12.232	9.454	6.933	12.944	27.746	22.659	31.409	Down regulated
ENSSSCG00000000853	NT5DC3	-1.39189	0.0664022	0.107538	1.141	0.836	2.322	5.39	1.733	2.059	5.648	16.379	Not significant
ENSSSCG00000000857	IGF1	3.93038	2.36964e-06	1.15451e-05	50.886	45.688	3.055	4.589	0.807	2.956	0.149	0.31	Up regulated
ENSSSCG00000000860	NUP37	-0.973226	0.0562897	0.0935198	1.015	0.836	0.166	0.297	0.714	1.024	0.631	1.445	Not significant
ENSSSCG00000000862	GNPTAB	-0.473178	0.0651188	0.105739	0.938	1.703	0.787	1.236	1.45	2.777	1.399	1.786	Not significant
ENSSSCG00000000864	CHPT1	-1.27425	3.23849e-06	1.53647e-05	1.416	2.01	1.572	1.5	2.174	3.608	3.567	4.972	Down regulated
ENSSSCG00000000866	MYBPC1	-3.74028	3.63331e-17	9.20412e-16	24.035	15.253	35.732	30.042	471.384	304.752	427.239	313.222	Down regulated
ENSSSCG00000000869	UTP20	-0.379049	0.400625	0.487969	0.852	0.684	0.85	1.439	0.629	0.866	1.223	1.798	Not significant
ENSSSCG00000000870	ARL1	-1.62356	1.51071e-10	1.55604e-09	1.725	2.558	1.234	0.895	2.896	4.521	3.714	5.957	Down regulated
ENSSSCG00000000877	SCYL2	-0.529986	0.061399	0.100586	3.014	4.163	2.211	1.157	2.229	3.021	2.098	3.781	Not significant
ENSSSCG00000000884	APAF1	1.36571	0.00205626	0.00512557	1.054	1.888	1.085	0.984	0.401	0.816	0.158	0.322	Up regulated
ENSSSCG00000000886	SLC25A3	-1.74976	5.90632e-17	1.4529e-15	88.254	81.66	91.173	63.242	223.478	259.004	197.299	289.267	Down regulated
ENSSSCG00000000887	NA	-1.00777	1.76341e-06	8.82904e-06	1.624	2.283	1.002	1.133	1.735	3.215	1.752	2.934	Down regulated
ENSSSCG00000000890	NEDD1	-1.25536	0.0004245	0.00125464	1.154	1.91	1.187	0.714	1.492	2.284	2.681	3.941	Down regulated
ENSSSCG00000000891	LTA4H	-1.03283	2.52734e-06	1.22539e-05	11.54	10.41	9.422	4.609	14.634	17.371	14.428	13.623	Down regulated
ENSSSCG00000000895	SNRPF	-2.19492	1.16804e-07	7.27228e-07	2.293	3.461	0.93	0.987	5.204	6.497	6.438	11.668	Down regulated
ENSSSCG00000000896	NTN4	0.317463	0.331627	0.416536	1.228	1.378	0.778	0.848	0.758	0.975	0.491	0.622	Not significant
ENSSSCG00000000900	VEZT	-1.1312	0.000221819	0.000701199	0.96	1.177	0.932	0.828	1.197	1.673	1.547	3.143	Down regulated
ENSSSCG00000000902	NR2C1	0.327494	0.479142	0.563532	2.842	3.415	1.67	0.801	0.709	1.232	1.06	2.618	Not significant
ENSSSCG00000000905	NA	-2.54516	3.37702e-35	4.90778e-33	18.016	22.141	16.148	11.403	93.784	86.813	78.426	73.572	Down regulated
ENSSSCG00000000907	PLXNC1	1.26504	0.0849833	0.132783	0.726	1.034	0.32	0.125	0.215	0.393	0.061	0.06	Not significant
ENSSSCG00000000908	UBE2NL	-0.992375	2.78742e-05	0.000107798	2.3	3.051	1.806	1.176	6.064	7.759	8.532	10.36	Not significant
ENSSSCG00000000910	CRADD	0.437576	0.352914	0.438759	1.927	5.341	0.913	2.87	1.968	3.695	0.507	1.289	Not significant
ENSSSCG00000000915	DCN	0.751361	0.0331697	0.0590998	243.543	290.58	116.241	94.519	116.812	235.281	90.623	125.516	Not significant
ENSSSCG00000000916	LUM	0.126272	0.798634	0.846455	38.759	44.198	12.789	11.243	15.674	43.567	7.701	18.612	Not significant
ENSSSCG00000000917	KERA	0.0682763	0.923847	0.943452	3.215	6.982	1.056	0.711	3.171	3.474	0.919	0.741	Not significant
ENSSSCG00000000920	POC1B	0.689903	0.00775209	0.0165966	1.662	1.596	1.229	1.445	0.646	0.996	0.66	0.965	Not significant
ENSSSCG00000000925	C12orf29	-1.07621	0.000444172	0.00130545	1.085	1.657	0.551	0.718	1.326	1.97	1.228	2.709	Down regulated
ENSSSCG00000000926	CEP290	-0.560661	0.0173189	0.0335474	0.579	0.689	0.544	0.418	0.606	0.81	0.705	1.051	Not significant
ENSSSCG00000000927	TMTC3	-0.270283	0.52253	0.604329	0.757	1.043	0.532	0.596	0.38	0.72	0.676	1.867	Not significant
ENSSSCG00000000937	MYF5	-1.82711	0.0219834	0.0412586	0.161	0	0.378	0.404	0.811	0.879	0.589	1.165	Down regulated
ENSSSCG00000000939	ACSS3	0.218957	0.574543	0.65179	2.144	1.945	1.378	1.111	1.205	2.106	0.642	0.854	Not significant
ENSSSCG00000000951	CSRP2	1.32859	2.56663e-06	1.24335e-05	6.361	9.686	5.207	3.468	1.978	2.556	1.575	2.544	Up regulated
ENSSSCG00000000952	ZDHHC17	-0.831858	0.00568907	0.0126354	1.486	1.481	1.389	1.035	1.941	2.836	1.186	2.416	Not significant
ENSSSCG00000000955	TBC1D22A	1.83689	1.89065e-11	2.2168e-10	11.279	9.256	5.301	7.961	1.921	2.404	1.92	1.7	Up regulated
ENSSSCG00000000958	DYRK2	-0.392604	0.108963	0.164547	6.288	7.946	4.122	3.812	5.201	9.063	4.904	5.498	Not significant
ENSSSCG00000000959	LARGE1	-0.239575	0.556249	0.635606	4.607	2.229	2.311	4.882	3.422	3.693	3.295	5.812	Not significant
ENSSSCG00000000964	LMF2	0.148489	0.540317	0.621219	8.919	12.527	7.01	9.411	6.742	10.542	5.087	6.749	Not significant
ENSSSCG00000000965	NCAPH2	1.4815	5.37047e-07	2.9177e-06	8.756	7.026	5.333	8.94	2.242	2.195	2.16	2.684	Up regulated
ENSSSCG00000000968	SBF1	1.78336	1.82441e-05	7.36768e-05	15.829	12.014	18.191	30.06	4.932	5.967	7.305	7.113	Up regulated
ENSSSCG00000000970	PPP6R2	1.15494	0.00666806	0.0145235	40.218	18.856	31.136	55.483	14.754	15.381	15.29	16.439	Up regulated
ENSSSCG00000000971	HDAC10	1.31887	0.00866073	0.0182902	9.791	5.21	14.064	16.604	3.199	3.114	5.987	4.887	Up regulated
ENSSSCG00000000972	TUBGCP6	1.70139	0.000185099	0.000596387	11.964	5.388	12.546	17.841	3.025	3.367	3.638	3.594	Up regulated
ENSSSCG00000000973	SELENOO	-0.402824	0.150502	0.216304	7.936	7.318	6.404	7.617	7.2	6.99	10.823	8.397	Not significant
ENSSSCG00000000974	TRABD	0.763997	0.00795017	0.0169517	12.433	8.827	11.912	13.737	5.748	6.986	6.277	5.092	Not significant
ENSSSCG00000000980	ALG12	-0.119696	0.663556	0.731094	4.512	3.4	2.632	3.641	2.48	3.688	3.432	3.679	Not significant
ENSSSCG00000000981	CRELD2	0.699753	0.0765967	0.121553	1.833	3.215	3.263	2.192	0.932	1.648	1.814	1.19	Not significant
ENSSSCG00000000985	EXOC2	0.306929	0.388124	0.475153	13.176	8.711	10.963	16.69	8.51	10.556	7.305	10.326	Not significant
ENSSSCG00000000994	GMDS	1.27618	0.000216489	0.000685331	3.67	5.16	1.89	2.028	1.183	1.36	0.851	0.891	Up regulated
ENSSSCG00000000997	PPP1R3G	2.44857	4.09304e-06	1.91558e-05	17.564	5.649	5.25	6.963	1.774	2.034	0.826	0.623	Up regulated
ENSSSCG00000000998	RPP40	-1.39044	3.18136e-05	0.000121754	0.556	1.015	0.61	0.642	1.07	1.189	1.558	4.013	Down regulated
ENSSSCG00000000999	CDYL	1.46141	8.09728e-07	4.27273e-06	3.993	6.027	3.842	3.504	1.899	2.238	3.447	2.306	Up regulated
ENSSSCG00000001000	ECI2	-1.65003	2.87851e-06	1.38351e-05	3.143	4.379	4.61	3.602	7.168	7.653	14.334	13.729	Down regulated
ENSSSCG00000001002	PRPF4B	-0.390129	0.187361	0.259343	4.463	4.839	4.835	6.925	5.18	6.396	5.714	7.234	Not significant
ENSSSCG00000001004	SLC22A23	-0.828958	0.0775399	0.122733	2.755	1.565	3.672	6.019	4.028	5.489	6.016	7.795	Not significant
ENSSSCG00000001008	BPHL	-0.389698	0.344163	0.429814	6.748	7.344	1.223	2.713	5.748	7.247	3	5.623	Not significant
ENSSSCG00000001009	RIPK1	0.962976	6.29919e-06	2.83284e-05	6.255	5.584	4.423	3.946	1.923	2.68	1.709	1.883	Not significant
ENSSSCG00000001010	WRNIP1	0.80206	0.00418529	0.0096185	13.095	11.706	15.536	13.226	5.487	6.509	8.025	6.836	Not significant
ENSSSCG00000001011	SERPINB1	0.832591	0.0610279	0.100038	6.276	11.249	4.615	2.337	2.989	4.347	1.651	1.974	Not significant
ENSSSCG00000001021	NA	1.4642	0.000113337	0.000381882	7.722	6.404	6.607	8.816	1.895	2.244	3.71	1.855	Up regulated
ENSSSCG00000001022	SSR1	-0.369882	0.175804	0.245854	15.318	13.359	24.384	20.681	10.764	12.866	18.422	22.999	Not significant
ENSSSCG00000001024	RIOK1	-0.162913	0.493833	0.577244	1.705	2.22	1.932	1.683	1.417	1.956	1.503	2.484	Not significant
ENSSSCG00000001027	BMP6	0.320168	0.418114	0.505259	1.318	0.637	1.682	0.976	0.755	1.093	0.964	1.137	Not significant
ENSSSCG00000001038	NA	-1.68668	1.52126e-09	1.3293e-08	1.396	2.104	0.896	0.667	3.091	3.949	2.586	3.681	Down regulated
ENSSSCG00000001041	PAK1IP1	-1.34427	0.000402616	0.00119927	3.597	4.356	2.941	4.303	4.751	6.057	7.756	15.708	Down regulated
ENSSSCG00000001049	HIVEP1	1.03665	2.90813e-07	1.67032e-06	2.36	3.842	2.221	1.841	0.891	1.273	0.928	1.06	Up regulated
ENSSSCG00000001052	PHACTR1	2.1123	2.27151e-07	1.33736e-06	2.938	4.064	1.022	1.249	0.432	0.571	0.272	0.404	Up regulated
ENSSSCG00000001053	TBC1D7	-0.930599	0.0161502	0.0315995	2.655	3.074	3.024	3.44	4.109	3.795	6.847	7.402	Not significant
ENSSSCG00000001056	RANBP9	-1.0715	0.00179159	0.00453856	2.615	3.206	2.991	2.358	3.14	3.873	5.307	8.146	Down regulated
ENSSSCG00000001057	MCUR1	-0.0849982	0.73669	0.794837	1.403	2.556	1.523	1.612	1.081	1.627	1.498	2.179	Not significant
ENSSSCG00000001061	JARID2	0.134534	0.712416	0.774319	3.349	4.14	1.71	3.19	3.265	3.51	1.484	3.391	Not significant
ENSSSCG00000001062	DTNBP1	0.558067	0.124231	0.183858	9.198	6.769	11.696	11.894	5.017	7.102	6.606	6.077	Not significant
ENSSSCG00000001063	MYLIP	1.70652	2.69905e-06	1.3035e-05	7.578	8.047	5.634	5.092	2.102	2.511	0.945	1.187	Up regulated
ENSSSCG00000001064	NA	-1.58981	0.00151657	0.00390272	12.677	2.728	7.549	19.492	26.063	28.276	44.927	43.643	Down regulated
ENSSSCG00000001065	ATXN1	1.27009	2.90724e-05	0.000112118	3.987	3.036	2.372	3.35	1.423	1.497	0.842	1.27	Up regulated
ENSSSCG00000001068	CAP2	-2.96468	8.34826e-13	1.24603e-11	3.817	3.257	3.354	6.354	34.781	33.986	18.651	33.251	Down regulated
ENSSSCG00000001070	FAM8A1	-0.914275	0.000150226	0.000494264	2.389	2.218	2.376	1.969	3.068	4.825	2.871	4.007	Not significant
ENSSSCG00000001073	TPMT	-1.9641	2.83744e-05	0.000109602	0.709	0.668	0.465	0.221	1.228	1.168	1.893	2.368	Down regulated
ENSSSCG00000001074	KDM1B	-0.0112527	0.964208	0.972663	1.42	1.518	1.431	0.832	0.862	1.351	1.01	1.255	Not significant
ENSSSCG00000001075	DEK	-1.00579	3.62368e-10	3.53253e-09	12.883	14.9	9.03	8.044	17.246	26.399	17.781	21.425	Down regulated
ENSSSCG00000001076	RNF144B	-1.42615	0.00264787	0.00639531	3.234	2.979	0.989	1.691	6.889	7.666	2.304	3.077	Down regulated
ENSSSCG00000001078	MBOAT1	1.44551	0.00141841	0.00367669	1.141	2.139	1.627	0.807	0.426	0.789	0.219	0.366	Up regulated
ENSSSCG00000001080	CDKAL1	-0.993471	0.00587817	0.0130135	2.45	2.99	0.557	1.504	2.291	3.091	3.042	4.912	Not significant
ENSSSCG00000001087	MRS2	-1.52324	7.15401e-07	3.808e-06	0.473	0.736	0.562	0.723	1.074	1.617	1.135	2.667	Down regulated
ENSSSCG00000001090	ALDH5A1	-1.94116	1.22953e-08	9.22565e-08	0.51	0.493	0.255	0.586	1.177	2.783	1.407	2.235	Down regulated
ENSSSCG00000001092	TDP2	-1.21416	3.35841e-07	1.90713e-06	2.913	3.026	2.203	1.54	3.476	5.677	4.766	5.623	Down regulated
ENSSSCG00000001095	GMNN	-1.4849	3.74275e-06	1.75909e-05	0.652	0.557	0.679	0.674	1.4	2.095	1.829	2.333	Down regulated
ENSSSCG00000001097	NA	-0.819354	0.0566949	0.0940939	3.308	3.407	0.999	2.122	3.801	6.214	1.511	3.454	Not significant
ENSSSCG00000001100	CARMIL1	2.99152	9.89975e-07	5.1494e-06	1.052	1.215	3.511	1.622	0.054	0.249	0.291	0.242	Up regulated
ENSSSCG00000001137	H1-3	2.40979	3.65093e-17	9.22757e-16	59.731	74.007	28.519	29.366	6.332	9.802	6.622	6.372	Up regulated
ENSSSCG00000001156	ZNF322	0.397843	0.154692	0.221117	2.319	3.308	1.522	1.11	0.905	1.604	1.16	1.506	Not significant
ENSSSCG00000001164	ZNF184	-0.759288	0.0286909	0.0519919	0.802	1.154	0.595	0.336	0.892	1.051	1.172	0.917	Not significant
ENSSSCG00000001201	ZKSCAN8	-0.17874	0.506	0.588602	1.452	1.926	0.879	0.986	1.068	1.589	0.706	1.719	Not significant
ENSSSCG00000001202	NA	2.0374	7.38475e-08	4.81324e-07	1.383	2.427	1.112	0.846	0.177	0.405	0.278	0.31	Up regulated
ENSSSCG00000001204	ZKSCAN4	1.38895	0.0017739	0.0044989	0.996	1.12	0.389	0.702	0.29	0.31	0.204	0.214	Up regulated
ENSSSCG00000001206	ZSCAN26	0.720789	0.00824323	0.0175089	1.343	1.783	0.867	1.281	0.461	0.77	0.731	0.776	Not significant
ENSSSCG00000001209	ZSCAN12	1.03156	4.29943e-05	0.000159836	0.805	1.085	0.713	1.004	0.324	0.402	0.294	0.511	Up regulated
ENSSSCG00000001219	TRIM27	0.541885	0.0424319	0.0732282	4.809	7.011	5.095	3.453	2.714	3.803	4.235	5.201	Not significant
ENSSSCG00000001229	NA	-0.162643	0.765239	0.818999	96.475	90.291	31.734	20.842	76.374	85.124	25.064	19.471	Not significant
ENSSSCG00000001233	TRIM26	0.252954	0.412211	0.499218	4.485	5.395	2.178	1.829	2.346	2.619	2.593	2.158	Not significant
ENSSSCG00000001242	GABBR1	0.31136	0.346525	0.43213	4.96	4.705	4.874	5.471	4.507	5.456	2.63	3.47	Not significant
ENSSSCG00000001245	POLR1H	0.442563	0.194065	0.267063	1.174	9.674	3.272	2.565	1.945	2.322	3.788	4.354	Not significant
ENSSSCG00000001252	UBD	-1.32755	0.0721199	0.11516	2.031	4.076	0.448	0.325	4.033	5.644	2.294	1.247	Not significant
ENSSSCG00000001341	NA	0.363922	0.288585	0.370846	41.447	45.126	19.701	16.569	22.136	29.75	14.859	15.851	Not significant
ENSSSCG00000001342	TRIM39	-0.0891392	0.757919	0.813424	1.741	2.443	1.627	0.825	0.906	1.436	1.167	1.155	Not significant
ENSSSCG00000001346	ABCF1	-0.871736	0.0202209	0.0383088	12.639	13.695	11.699	15.24	13.382	13.764	27.148	31.22	Not significant
ENSSSCG00000001347	PPP1R10	0.387557	0.161867	0.229413	2.996	4.14	2.94	4.384	1.82	2.259	2.077	3.432	Not significant
ENSSSCG00000001362	MDC1	0.247348	0.164296	0.232409	5.171	7.1	3.417	3.817	2.674	4.294	3.053	3.696	Not significant
ENSSSCG00000001372	GNL1	1.75634	2.48458e-17	6.3819e-16	3.399	6.786	2.684	2.795	0.71	1.069	1.487	1.116	Up regulated
ENSSSCG00000001376	DHX16	-0.168518	0.672027	0.739002	2.431	3.678	3.789	4.427	2.816	2.716	4.083	4.548	Not significant
ENSSSCG00000001379	TUBB	0.327759	0.332985	0.417887	112.821	185.416	62.451	68.156	25.854	66.891	82.084	80.587	Not significant
ENSSSCG00000001382	DDR1	-0.136805	0.635525	0.70653	3.036	3.523	2.139	3.896	5.312	4.683	4.813	6.136	Not significant
ENSSSCG00000001384	VARS2	0.0718539	0.846368	0.884402	2.197	2.206	2.664	4.351	2.091	3.563	2.703	3.732	Not significant
ENSSSCG00000001391	CCHCR1	3.08354	4.96291e-08	3.34444e-07	2.288	1.863	1.395	2.339	0.275	0.293	0.039	0.202	Up regulated
ENSSSCG00000001392	TCF19	1.24218	0.0037136	0.00864419	1.485	1.245	0.67	0.807	0.385	0.457	0.202	0.459	Up regulated
ENSSSCG00000001394	NA	1.69543	8.38209e-05	0.000290767	7.277	10.521	4.068	2.466	1.422	2.171	1.379	0.98	Up regulated
ENSSSCG00000001395	NA	1.41167	0.0112594	0.0230596	1.981	1.298	0.99	0.238	0.442	0.251	0.356	0.29	Up regulated
ENSSSCG00000001396	NA	-0.135651	0.785657	0.835749	5.202	6.599	4.016	3.165	6.099	9.124	2.409	2.248	Not significant
ENSSSCG00000001398	NA	-0.386198	0.293542	0.376035	4.411	7.077	5.053	4.277	6.918	9.566	4.339	3.548	Not significant
ENSSSCG00000001400	DDX39B	-1.78199	7.47827e-14	1.2926e-12	23.108	24.46	18.585	22.439	44.188	55.25	48.813	109.491	Down regulated
ENSSSCG00000001402	NFKBIL1	0.770149	0.0115875	0.0236177	16.289	12.799	12.767	16.198	6.777	5.881	8.329	8.814	Not significant
ENSSSCG00000001409	PRRC2A	0.377322	0.156288	0.22288	28.633	27.583	19.024	33.002	14.509	17.801	15.893	23.983	Not significant
ENSSSCG00000001410	BAG6	-0.477315	0.057068	0.0946705	19.742	20.338	18.14	21.227	19.439	22.145	26.253	28.339	Not significant
ENSSSCG00000001413	GPANK1	-0.8015	0.00406744	0.00936911	3.556	4.198	2.242	2.457	3.324	3.689	5.273	6.006	Not significant
ENSSSCG00000001414	NA	-0.783962	9.68635e-06	4.16611e-05	5.101	6.131	4.436	3.548	7.657	6.802	5.945	8.895	Not significant
ENSSSCG00000001418	NEU1	-0.559501	0.0702092	0.1125	1.398	1.311	0.622	0.997	1.11	1.118	0.801	1.864	Not significant
ENSSSCG00000001420	EHMT2	1.3717	1.71486e-07	1.03218e-06	6.806	11.088	4.93	6.26	2.075	3.883	2.386	2.086	Up regulated
ENSSSCG00000001421	ZBTB12	1.87199	1.53378e-05	6.31877e-05	3.617	8.125	1.942	1.597	0.716	1.173	0.52	0.863	Up regulated
ENSSSCG00000001422	C2	1.56778	0.0499406	0.0843544	10.165	10.674	4.934	1.123	2.286	4.01	0.803	0.29	Not significant
ENSSSCG00000001423	NELFE	0.616518	0.0205766	0.0388893	4.261	6.669	2.533	2.556	2.03	2.094	2.1	2.521	Not significant
ENSSSCG00000001424	SKIV2L	0.970205	0.000336485	0.00102045	7.273	6.726	5.032	6.953	2.652	3.678	2.719	2.307	Not significant
ENSSSCG00000001425	DXO	-0.888605	0.0481785	0.081879	0.649	1.918	0.718	1.029	1.142	1.068	2.167	2.886	Not significant
ENSSSCG00000001426	STK19	0.209298	0.49458	0.577934	2.536	2.118	2.396	1.68	1.321	1.264	2.149	1.695	Not significant
ENSSSCG00000001427	C4A	1.23778	0.134861	0.196873	23.69	45.35	6.545	3.813	5.259	21.318	1.456	1.112	Not significant
ENSSSCG00000001430	ATF6B	1.33843	1.61974e-08	1.19267e-07	7.515	7.665	5.888	8.315	1.983	2.938	2.897	3.11	Up regulated
ENSSSCG00000001431	FKBPL	-0.540514	0.261184	0.341555	0.705	0.63	0.612	0.569	0.722	0.668	1.257	0.714	Not significant
ENSSSCG00000001433	NA	-1.43879	3.46114e-06	1.63578e-05	1.743	1.827	2.286	2.14	3.822	5.392	5.05	4.81	Down regulated
ENSSSCG00000001434	EGFL8	-0.889049	0.147084	0.211944	0.731	0.239	0.288	0.517	1.078	0.938	0.532	0.489	Not significant
ENSSSCG00000001435	AGPAT1	0.31916	0.335591	0.420583	21.545	22.265	12.963	8.975	8.605	19.123	7.781	9.244	Not significant
ENSSSCG00000001436	RNF5	-0.636395	0.0485427	0.0823965	12.258	18.62	8.841	4.657	12.93	17.153	12.35	13.109	Not significant
ENSSSCG00000001438	PBX2	1.56389	7.89692e-07	4.17528e-06	22.124	27.896	9.544	9.772	5.049	5.109	3.653	4.82	Up regulated
ENSSSCG00000001439	GPSM3	1.48689	0.0457377	0.0782365	4.127	7.263	1.827	0.789	1.315	1.896	0.295	0.32	Not significant
ENSSSCG00000001440	NOTCH4	0.668213	0.218476	0.295357	6.566	1.859	5.606	10.132	3.287	5.027	2.999	2.818	Not significant
ENSSSCG00000001453	HLA-DRA	-0.317713	0.58865	0.664042	13.325	14.46	4.791	1.515	10.58	12.017	6.328	3.341	Not significant
ENSSSCG00000001455	NA	0.329037	0.620793	0.693573	16.567	27.792	6.265	2.004	9.923	14.455	4.337	3.162	Not significant
ENSSSCG00000001456	NA	-0.00660113	0.992447	0.993887	22.279	25.789	5.689	2.131	14.771	21.336	5.412	4.09	Not significant
ENSSSCG00000001457	SLA-DQB1	0.31485	0.52142	0.603235	6.658	6.905	3.013	1.187	3.644	4.344	2.021	1.548	Not significant
ENSSSCG00000001458	NA	1.25495	0.0782184	0.123647	0.583	1.379	0.387	0.249	0.311	0.215	0.227	0.099	Not significant
ENSSSCG00000001463	PSMB9	0.897106	0.155471	0.222008	6.948	4.65	2.789	0.496	3.355	1.961	1.067	0.539	Not significant
ENSSSCG00000001469	SLA-DMB	1.12044	0.0779719	0.123346	6.822	7.375	2.397	0.602	1.835	2.475	0.928	0.743	Not significant
ENSSSCG00000001470	SLA-DMA	0.141156	0.783926	0.834631	5.859	5.021	1.859	1.388	3.134	4.034	1.63	1.357	Not significant
ENSSSCG00000001471	BRD2	0.0206089	0.883389	0.913302	18.563	22.49	13.407	12.376	17.165	24.241	19.429	25.697	Not significant
ENSSSCG00000001472	SLA-DOA	0.790649	0.239866	0.318466	1.723	1.567	0.558	0.103	0.563	0.569	0.432	0.18	Not significant
ENSSSCG00000001473	COL11A2	3.68217	2.16452e-06	1.0647e-05	3.481	4.491	1.15	1.851	0.817	0.102	0.131	0.045	Up regulated
ENSSSCG00000001474	RXRB	0.507705	0.0279839	0.0508777	6.195	9.887	3.96	4.754	3.142	3.688	3.369	4.122	Not significant
ENSSSCG00000001475	SLC39A7	0.581368	0.116025	0.17381	12.131	17.681	4.789	6.2	4.55	9.23	3.691	4.63	Not significant
ENSSSCG00000001476	HSD17B8	-0.487617	0.134619	0.196571	9.13	11.149	6.012	3.446	10.648	9.721	7.291	6.74	Not significant
ENSSSCG00000001477	RING1	0.667733	0.000424679	0.00125484	18.339	25.737	13.661	13.637	8.168	9.67	8.894	8.81	Not significant
ENSSSCG00000001478	BMP5	1.03545	0.028656	0.0519544	6.514	5.206	1.8	2.78	1.834	2.469	0.579	1.751	Not significant
ENSSSCG00000001485	MLIP	-2.32284	1.2818e-07	7.9225e-07	3.69	4.308	8.25	7.846	14.443	21.506	40.2	29.881	Down regulated
ENSSSCG00000001487	KLHL31	-2.62676	6.72824e-14	1.17214e-12	5.832	4.492	5.63	8.753	28.616	35.613	30.925	41.968	Down regulated
ENSSSCG00000001488	GCLC	-0.638483	0.00803623	0.0171153	0.924	1.566	0.881	0.769	1.082	1.728	1.028	1.63	Not significant
ENSSSCG00000001493	PRIM2	-0.0402221	0.937719	0.953781	0.533	0.565	0.532	1.037	0.459	0.681	0.925	1.373	Not significant
ENSSSCG00000001497	ZNF451	1.01883	0.000105063	0.000355796	2.337	2.946	1.642	2.149	0.792	1.008	0.976	1.381	Up regulated
ENSSSCG00000001498	BEND6	3.78897	2.64649e-18	7.85766e-17	3.176	3.869	1.58	1.441	0.14	0.248	0.069	0.137	Up regulated
ENSSSCG00000001499	DST	1.09406	0.00691624	0.014999	18.86	11.853	15.878	28.587	7.479	7.485	8.139	8.31	Up regulated
ENSSSCG00000001500	COL21A1	-0.193916	0.668817	0.736058	5.135	3.902	1.614	3.245	2.504	7.818	1.715	2.639	Not significant
ENSSSCG00000001501	VPS52	-0.342244	0.105331	0.159782	6.145	6.587	4.487	6.033	5.656	6.536	6.022	7.754	Not significant
ENSSSCG00000001502	RPS18	0.288005	0.319507	0.404141	434.734	586.194	343.038	228.573	209.333	201.712	306.455	362.878	Not significant
ENSSSCG00000001504	WDR46	2.20596	0.00187523	0.00472552	1.978	2.135	0.787	0.778	0.985	0.126	0.307	0.054	Up regulated
ENSSSCG00000001505	PFDN6	-2.07851	5.32591e-05	0.000193375	2.185	1.936	2.374	1.394	3.449	5.429	10.567	12.029	Down regulated
ENSSSCG00000001506	RGL2	0.122978	0.675635	0.742231	7.853	5.528	8.39	11.948	3.345	8.422	6.812	8.104	Not significant
ENSSSCG00000001507	ZBTB22	0.0587462	0.861887	0.896295	15.843	15.926	9.124	6.834	11.536	12.323	5.708	7.434	Not significant
ENSSSCG00000001509	DAXX	1.01284	3.24927e-09	2.66628e-08	11.692	13.376	10.066	6.827	3.888	4.26	4.74	3.938	Up regulated
ENSSSCG00000001510	KIFC1	1.86214	0.000615853	0.00174457	1.355	1.169	1.127	3.325	0.376	0.281	0.287	0.756	Up regulated
ENSSSCG00000001511	PHF1	1.23743	2.05034e-05	8.16073e-05	5.006	5.954	5.099	4.119	2.542	3.505	1.689	1.961	Up regulated
ENSSSCG00000001512	CUTA	-2.30725	1.84694e-18	5.5283e-17	5.018	6.042	6.381	4.373	22.522	19.634	24.093	27.35	Down regulated
ENSSSCG00000001513	SYNGAP1	1.22692	0.00130867	0.00342112	1.306	1.876	0.607	1.102	0.364	0.807	0.216	0.35	Up regulated
ENSSSCG00000001516	NA	0.862041	0.000786274	0.00217164	5.426	4.742	2.512	1.778	1.46	1.54	1.752	1.9	Not significant
ENSSSCG00000001517	NA	0.939305	0.058582	0.0967638	3.193	1.968	2.887	6.049	1.483	1.76	1.361	2.093	Not significant
ENSSSCG00000001518	ITPR3	1.92893	0.000594049	0.00169236	0.798	0.808	1.98	2.959	0.333	0.374	0.446	0.447	Up regulated
ENSSSCG00000001520	LEMD2	0.870768	0.0272657	0.0497357	6.953	5.853	8.905	11.081	3.246	4.014	5.167	3.835	Not significant
ENSSSCG00000001527	ILRUN	-0.617381	0.00106891	0.00284896	23.564	27.174	18.921	14.415	28.687	31.374	23.502	24.802	Not significant
ENSSSCG00000001531	SNRPC	-1.26237	2.02304e-07	1.20325e-06	11.374	15.461	7.769	6.197	16.971	17.779	21.319	25.235	Down regulated
ENSSSCG00000001532	UHRF1BP1	0.880647	0.0322561	0.057686	1.629	1.983	1.842	2.523	0.584	0.662	1.003	1.593	Not significant
ENSSSCG00000001533	TAF11	-1.72454	4.48601e-09	3.60611e-08	3.027	4.781	3.076	1.785	6.768	8.096	10.52	9.786	Down regulated
ENSSSCG00000001534	ANKS1A	0.906812	0.000214648	0.000679698	3.608	4.494	3.466	3.996	1.843	2.134	1.445	1.681	Not significant
ENSSSCG00000001535	TCP11	1.69879	0.0189066	0.0361474	1.041	0.145	0.174	0.262	0.097	0.097	0.091	0.097	Up regulated
ENSSSCG00000001537	ZNF76	-0.0903522	0.865083	0.8986	0.537	0.591	0.815	1.786	0.859	1.02	1.428	0.71	Not significant
ENSSSCG00000001538	DEF6	0.196714	0.38149	0.468798	1.759	1.594	1.198	1.239	0.992	1.377	0.91	1.02	Not significant
ENSSSCG00000001539	PPARD	-0.479237	0.0181897	0.0349523	4.385	7.923	4.202	4.236	4.239	7.614	5.681	6.706	Not significant
ENSSSCG00000001543	RPL10A	0.412037	0.12491	0.184684	55.455	79.657	52.005	24.165	48.885	37.719	52.206	48.61	Not significant
ENSSSCG00000001544	TEAD3	-0.328013	0.263894	0.344651	6.819	6.431	4.922	8.971	6.357	5.96	6.644	8.595	Not significant
ENSSSCG00000001546	FANCE	-0.79171	7.15845e-06	3.17658e-05	18.22	15.98	13.474	11.293	43.074	33.65	36.962	40.519	Not significant
ENSSSCG00000001549	FKBP5	-0.273305	0.725092	0.784776	17.37	10.513	59.091	30.316	10.717	4.573	72.031	44.457	Not significant
ENSSSCG00000001550	ARMC12	1.03079	0.329187	0.414155	0.29	0.264	1.297	3.888	0.092	0.059	1.42	1.366	Not significant
ENSSSCG00000001554	SRPK1	-0.848271	0.00715101	0.0154324	2.586	2.749	2.686	1.501	2.715	3.52	3.611	5.643	Not significant
ENSSSCG00000001556	MAPK14	-0.893224	1.16498e-05	4.9262e-05	6.647	10.015	5.96	5.749	9.325	13.448	12.597	16.201	Not significant
ENSSSCG00000001561	ETV7	0.440919	0.690383	0.754455	2.573	1.212	0.489	0	1.337	0.644	0.107	0.091	Not significant
ENSSSCG00000001562	KCTD20	1.21108	2.75238e-06	1.32744e-05	9.148	13.729	7.501	4.792	2.602	4.212	2.373	3.417	Up regulated
ENSSSCG00000001563	STK38	0.441657	0.0295641	0.0533419	4.948	7.455	4.458	3.65	2.72	3.995	2.751	3.14	Not significant
ENSSSCG00000001564	SRSF3	-0.0775484	0.798861	0.846534	12.969	19.773	11.32	7.316	8.884	13.534	6.392	18.223	Not significant
ENSSSCG00000001565	CDKN1A	-2.24215	0.00160069	0.00409629	5.28	11.084	20.258	43.837	18.638	57.369	83.371	224.687	Down regulated
ENSSSCG00000001570	PI16	1.41412	0.00809196	0.0172274	20.859	32.514	12.865	6.681	7.44	8.96	1.998	3.119	Up regulated
ENSSSCG00000001571	MTCH1	0.531712	0.0124881	0.0252297	37.711	54.243	26.885	21.503	17.281	23.603	19.75	24.818	Not significant
ENSSSCG00000001572	FGD2	2.39872	2.69325e-05	0.000104595	4.837	8.619	2.239	1.639	0.683	1.19	0.424	0.239	Up regulated
ENSSSCG00000001573	PIM1	0.766512	0.0829386	0.130113	5.293	8.567	3.965	4.742	1.742	1.777	1.477	7.221	Not significant
ENSSSCG00000001577	TBC1D22B	-0.00158506	0.995104	0.995916	1.489	1.408	0.976	1.304	1.04	1.173	1.078	1.366	Not significant
ENSSSCG00000001578	CMTR1	-0.129872	0.624356	0.69706	4.469	4.511	2.401	2.764	3.592	4.658	2.24	3.212	Not significant
ENSSSCG00000001595	DAAM2	2.05235	1.01641e-23	4.94548e-22	12.133	13.474	11.012	10.096	2.023	3.366	1.85	2.4	Up regulated
ENSSSCG00000001596	MOCS1	-0.297593	0.35052	0.436126	2.277	1.093	1.852	1.412	2.081	2.05	1.896	1.456	Not significant
ENSSSCG00000001611	NFYA	0.467313	0.0486709	0.0825507	2.521	3.118	1.187	1.475	0.871	1.27	1.122	1.375	Not significant
ENSSSCG00000001619	FOXP4	1.38606	4.73341e-13	7.29156e-12	3.961	4.455	3.033	2.447	1.159	1.331	1.192	1.015	Up regulated
ENSSSCG00000001620	MDFI	3.10554	2.94133e-11	3.37703e-10	3.338	6.708	2.419	1.857	0.31	0.638	0.166	0.247	Up regulated
ENSSSCG00000001621	TFEB	0.159698	0.570164	0.648148	16.031	15.761	10.745	15.106	11.965	13.886	8.275	9.129	Not significant
ENSSSCG00000001624	FRS3	0.421959	0.293721	0.376176	2.681	2.539	0.808	1.155	0.825	1.304	1.263	0.971	Not significant
ENSSSCG00000001637	GUCA1B	3.96814	0.00017927	0.000579127	4.002	5.88	0.819	0.248	0.121	0.4	0	0.088	Up regulated
ENSSSCG00000001638	MRPS10	-1.07784	0.00256165	0.00621697	5.868	7.26	4.393	3.038	5.123	7.317	9.961	14.603	Down regulated
ENSSSCG00000001639	TRERF1	2.03784	8.49884e-05	0.000294262	2.098	2.747	0.922	0.701	0.295	0.667	0.143	0.197	Up regulated
ENSSSCG00000001641	UBR2	-0.735712	0.000239453	0.000750712	2.673	3.204	2.006	3.025	3.066	4.776	3.005	5.13	Not significant
ENSSSCG00000001646	BICRAL	0.946228	1.5045e-05	6.20738e-05	5.283	6.647	3.651	2.957	1.711	2.767	1.536	2.2	Not significant
ENSSSCG00000001651	CNPY3	0.196723	0.504676	0.587494	2.483	3.48	1.476	1.562	1.142	1.894	1.813	1.608	Not significant
ENSSSCG00000001653	PEX6	1.48102	2.9694e-06	1.42344e-05	4.383	3.509	3.338	5.441	1.039	1.394	1.343	1.317	Up regulated
ENSSSCG00000001654	PPP2R5D	0.640661	0.00379346	0.00880781	10.38	13.921	7.559	6.428	4.181	5.519	5.622	5.409	Not significant
ENSSSCG00000001655	MEA1	-0.0970778	0.677823	0.743895	3.465	7.59	2.34	1.935	2.424	2.35	2.527	3.293	Not significant
ENSSSCG00000001656	RRP36	0.398061	0.205296	0.280416	4.652	5.843	4.145	2.231	1.83	2.134	3.262	3.287	Not significant
ENSSSCG00000001657	CUL7	1.15479	0.00636231	0.0139428	4.15	3.444	1.304	2.753	1.228	1.706	0.592	0.842	Up regulated
ENSSSCG00000001658	NA	-1.35614	5.46559e-07	2.96064e-06	4.13	6.253	4.292	3.363	7.769	8.164	10.308	12.631	Down regulated
ENSSSCG00000001659	KLC4	0.188837	0.411749	0.498877	3.457	4.046	3.365	3.329	2.459	2.722	2.674	3.349	Not significant
ENSSSCG00000001660	PTK7	1.28477	0.00011582	0.000389535	3.569	3.024	2.799	4.91	1.019	1.245	1.319	1.715	Up regulated
ENSSSCG00000001661	SRF	-0.851259	0.00383557	0.00889251	12.964	9.499	11.695	13.237	20.694	16.982	17.566	19.576	Not significant
ENSSSCG00000001667	ZNF318	0.0136031	0.944909	0.958799	2.147	3.226	1.78	1.525	1.385	2.404	1.43	2.047	Not significant
ENSSSCG00000001679	XPO5	-0.442153	0.221356	0.298457	4.677	5.496	5.983	5.423	3.645	5.16	6.518	10.953	Not significant
ENSSSCG00000001680	ABCC10	0.209179	0.573042	0.650613	3.606	2.152	2.725	4.313	2.593	2.715	1.922	2.613	Not significant
ENSSSCG00000001683	POLH	-0.902717	0.152245	0.218212	3.195	4.647	0.916	0.732	5.098	5.487	1.356	1.593	Not significant
ENSSSCG00000001688	TJAP1	0.738093	0.0035313	0.00825639	6.522	8.524	5.537	6.289	2.828	3.233	4.063	3.253	Not significant
ENSSSCG00000001689	GTPBP2	-0.423303	0.489114	0.572941	5.553	5.91	8.542	17.104	4.246	5.158	12.248	25.052	Not significant
ENSSSCG00000001692	MRPS18A	-0.703063	0.00327039	0.00771661	3.394	4.957	2.609	1.839	4.189	5.484	4.475	4.264	Not significant
ENSSSCG00000001695	VEGFA	0.187171	0.714617	0.776024	29.883	19.841	45.017	77.751	33.286	48.571	49.177	75.235	Not significant
ENSSSCG00000001696	NA	-0.607531	0.0310948	0.0557717	12.04	21.794	10.019	8.112	12.495	11.282	16.989	16.221	Not significant
ENSSSCG00000001697	TMEM63B	-1.13907	0.000975151	0.00263596	1.588	1.521	1.808	2.474	2.548	4.3	3.643	4.345	Down regulated
ENSSSCG00000001700	SLC29A1	-0.638323	0.0210004	0.0395954	12.186	11.221	6.166	10.376	15.63	17.848	10.037	14.414	Not significant
ENSSSCG00000001701	HSP90AB1	-0.478297	0.133226	0.194898	81.325	68.996	66.956	43.047	44.022	77.718	98.281	106.359	Not significant
ENSSSCG00000001703	NFKBIE	1.41917	8.39829e-07	4.42131e-06	3.474	4.09	2.34	2.363	0.622	1.201	1.1	0.903	Up regulated
ENSSSCG00000001706	AARS2	0.794039	0.0663605	0.107487	3.104	1.518	2.004	4.326	1.138	1.842	1.387	1.628	Not significant
ENSSSCG00000001708	CDC5L	-0.246565	0.328473	0.413398	5.301	5.232	5.158	3.362	3.156	5.159	4.495	6.649	Not significant
ENSSSCG00000001709	SUPT3H	-0.502644	0.0109935	0.0225527	4.209	3.673	3.063	2.066	3.314	3.338	3.047	3.433	Not significant
ENSSSCG00000001716	RCAN2	-1.88088	0.000827312	0.00227475	2.375	2.001	1.05	0.452	5.482	7.63	2.289	1.811	Down regulated
ENSSSCG00000001718	CYP39A1	1.38419	0.00419681	0.00964297	2.019	3.817	0.968	0.637	0.513	0.978	0.308	0.489	Up regulated
ENSSSCG00000001720	SLC25A27	-0.166616	0.731192	0.789599	1.134	1.758	0.509	0.499	0.977	1.581	0.491	0.593	Not significant
ENSSSCG00000001723	PLA2G7	-2.42095	2.05276e-08	1.48479e-07	1.703	2.255	1.86	1.612	8.076	6.32	8.706	23.142	Down regulated
ENSSSCG00000001725	ADGRF5	-2.42792	5.68902e-09	4.52052e-08	1.368	1.583	2.118	3.258	8.82	15.977	6.613	10.098	Down regulated
ENSSSCG00000001727	TNFRSF21	-0.540672	0.130497	0.191631	3.58	2.552	3.101	4.417	4.299	6.105	2.875	4.657	Not significant
ENSSSCG00000001732	MMUT	-1.58626	8.6934e-15	1.66989e-13	2.726	3.389	1.987	1.791	5.554	8.07	5.482	6.146	Down regulated
ENSSSCG00000001756	IREB2	-0.576181	0.0200572	0.0380378	4.301	4.312	2.279	1.94	3.287	4.895	3.091	4.895	Not significant
ENSSSCG00000001757	WDR61	0.426248	0.10955	0.165275	2.891	3.796	2.77	1.533	1.226	2.094	1.45	2.15	Not significant
ENSSSCG00000001762	CIB2	0.746237	0.00234417	0.0057498	8.589	8.607	6.913	4.546	4.491	2.807	4.148	2.937	Not significant
ENSSSCG00000001765	ADAMTS7	1.0053	0.146848	0.211686	1.173	0.43	1.469	5.027	0.485	0.789	0.638	2.077	Not significant
ENSSSCG00000001769	MORF4L1	-0.264733	0.400489	0.487857	57.614	80.184	35.413	19.989	35.836	47.631	45.441	51.478	Not significant
ENSSSCG00000001770	CTSH	1.20068	0.000283585	0.000873206	17.797	12.612	18.437	8.648	4.726	7.919	3.9	4.173	Up regulated
ENSSSCG00000001773	TMED3	0.180285	0.57878	0.654781	3.072	3.23	1.769	2.134	1.532	3.222	1.4	1.625	Not significant
ENSSSCG00000001779	ZFAND6	-1.67389	7.57425e-11	8.19369e-10	7.738	11.209	4.813	4.444	18.625	24.445	15.27	17.475	Down regulated
ENSSSCG00000001780	FAH	1.80399	0.00247402	0.00603745	7.746	13.014	3.831	3.279	2.239	4.137	0.779	0.862	Up regulated
ENSSSCG00000001782	ABHD17C	1.51396	0.000210211	0.000667945	0.941	1.858	0.811	0.619	0.178	0.304	0.279	0.473	Up regulated
ENSSSCG00000001787	IL16	2.07083	3.74143e-09	3.04078e-08	2.084	1.694	2.662	0.856	0.398	0.435	0.332	0.229	Up regulated
ENSSSCG00000001788	STARD5	1.65862	0.00696747	0.0150805	1.392	1.371	1	0.677	0.289	0.626	0.131	0.181	Up regulated
ENSSSCG00000001792	EFL1	-1.20487	3.23389e-06	1.53495e-05	2.216	4.381	2.168	2.024	3.526	5.971	6.09	7.369	Down regulated
ENSSSCG00000001793	ADAMTSL3	2.27669	5.71461e-06	2.59424e-05	13.94	19.591	3.995	6.51	2.084	3.164	0.707	1.286	Up regulated
ENSSSCG00000001800	TM6SF1	-1.90193	5.06888e-08	3.40339e-07	3.812	2.219	1.157	2.249	8.999	11.228	4.928	8.365	Down regulated
ENSSSCG00000001801	BTBD1	-2.31946	1.40664e-32	1.49388e-30	10.215	10.404	11.903	8.927	40.782	44.123	38.243	47.463	Down regulated
ENSSSCG00000001804	HOMER2	-1.40475	0.0382475	0.0668317	4.506	3.392	10.367	14.889	23.559	5.279	29.178	26.823	Not significant
ENSSSCG00000001805	WHAMM	-0.684099	0.00193158	0.00484761	3.391	2.838	2.971	2.46	3.847	4.456	4.272	3.393	Not significant
ENSSSCG00000001806	FSD2	-2.89849	1.03388e-11	1.259e-10	2.562	2.163	3.631	5.687	19.945	27.657	21.549	27.005	Down regulated
ENSSSCG00000001810	PDE8A	0.723352	0.0403068	0.0699982	4.115	4.447	4.395	1.757	1.029	2.324	2.266	1.728	Not significant
ENSSSCG00000001814	IQGAP1	0.608639	0.0423585	0.073113	5.326	6.987	7.978	4.741	3.247	5.268	2.941	3.893	Not significant
ENSSSCG00000001817	FURIN	0.999295	0.00206173	0.00513688	7.276	8.959	8.315	11.973	2.907	3.752	4.12	5.285	Not significant
ENSSSCG00000001818	FES	1.59825	1.70039e-05	6.9302e-05	6.544	7.196	3.663	3.485	1.364	2.68	0.922	1.045	Up regulated
ENSSSCG00000001819	MAN2A2	-0.948668	0.0109322	0.0224478	9.28	6.471	10.825	13.647	15.535	18.39	18.331	18.919	Not significant
ENSSSCG00000001820	HDDC3	0.586938	0.044761	0.076744	6.458	7.519	2.896	3.675	2.323	2.692	3.033	3.061	Not significant
ENSSSCG00000001821	UNC45A	1.11442	4.02059e-09	3.25091e-08	3.951	6.394	3.661	3.296	1.419	1.853	1.398	1.758	Up regulated
ENSSSCG00000001822	RCCD1	1.11708	0.0109679	0.0225132	0.799	0.569	1.02	1.25	0.388	0.392	0.35	0.529	Up regulated
ENSSSCG00000001824	ZXDC	0.419124	0.108248	0.163623	6.064	5.401	5.766	6.449	3.38	4.128	4.039	3.941	Not significant
ENSSSCG00000001825	SLC41A3	-1.23498	0.00740781	0.0159461	1.674	1.525	2.82	6.115	8.047	7.599	8.515	9.659	Down regulated
ENSSSCG00000001834	MFGE8	-0.19745	0.452266	0.538632	23.706	20.586	26.653	23.653	22.008	25.251	21.341	27.63	Not significant
ENSSSCG00000001835	ABHD2	0.272525	0.647658	0.717707	0.604	0.931	0.812	1.629	0.311	0.387	1.25	0.926	Not significant
ENSSSCG00000001838	POLG	0.742477	0.0353682	0.0624527	13.257	10.326	11.12	18.06	6.03	5.851	7.678	8.637	Not significant
ENSSSCG00000001840	KIF7	2.21105	2.88541e-10	2.84003e-09	12.68	18.878	5.34	8.671	1.729	3.701	1.43	1.551	Up regulated
ENSSSCG00000001844	PLIN1	-0.220518	0.89328	0.920416	3.774	3.172	0.217	0.338	0.67	14.539	0.054	0.03	Not significant
ENSSSCG00000001849	ANPEP	0.892019	0.0115429	0.0235398	2.244	2.755	2.642	3.013	0.676	1.79	1.414	1.299	Not significant
ENSSSCG00000001850	NA	0.783707	0.000108194	0.000365445	4.982	6.47	3.208	5.072	1.864	3.472	2.574	3.958	Not significant
ENSSSCG00000001852	IDH2	-1.47676	5.61265e-05	0.000202587	37.409	29.01	44.268	51.881	109.681	82.095	115.087	109.317	Down regulated
ENSSSCG00000001858	CIB1	0.582149	0.00302503	0.0071961	22.501	22.718	17.972	10.364	10.172	9.748	11.211	9.212	Not significant
ENSSSCG00000001862	ETFA	-2.09728	1.31375e-23	6.33639e-22	14.29	16.924	11.905	8.715	37.745	45.149	44.764	59.005	Down regulated
ENSSSCG00000001863	TMEM266	-1.32706	0.000524088	0.00151335	1.618	2.338	1.33	1.127	4.204	3.97	2.469	1.956	Down regulated
ENSSSCG00000001865	SCAPER	0.160172	0.48322	0.567393	1.485	2.065	1.017	0.658	0.68	1.022	0.811	1.002	Not significant
ENSSSCG00000001866	RCN2	-1.93093	1.86225e-16	4.33023e-15	1.971	2.197	1.34	1.727	6.058	7.921	4.588	7.136	Down regulated
ENSSSCG00000001867	PSTPIP1	3.16821	1.04932e-09	9.40729e-09	1.776	2.07	1.436	0.539	0.115	0.27	0.123	0.075	Up regulated
ENSSSCG00000001868	TSPAN3	-3.20086	1.73639e-30	1.53428e-28	5.928	8.457	6.89	7.986	53.66	57.847	58.48	103.387	Down regulated
ENSSSCG00000001869	PEAK1	2.46191	6.31872e-25	3.3553e-23	5.284	6.717	5.005	3.707	0.594	1.204	0.56	0.995	Up regulated
ENSSSCG00000001871	HMG20A	0.0333811	0.919505	0.940365	8.887	9.576	3.416	3.112	4.026	5.829	3.81	6.159	Not significant
ENSSSCG00000001872	LINGO1	-0.368441	0.404839	0.491854	2.631	1.805	2.847	1.444	3.228	3.552	1.496	1.015	Not significant
ENSSSCG00000001873	CSPG4	1.23552	7.95087e-06	3.49175e-05	3.424	3.936	1.861	2.631	0.875	1.754	0.678	1.024	Up regulated
ENSSSCG00000001875	SNX33	1.49411	1.38509e-13	2.30744e-12	8.772	10.856	7.038	6.448	2.213	3.468	1.894	2.515	Up regulated
ENSSSCG00000001877	SNUPN	-0.0369354	0.865432	0.898711	1.321	1.713	1.537	1.066	1.604	1.712	1.77	1.906	Not significant
ENSSSCG00000001878	PTPN9	1.96118	2.92272e-19	9.66511e-18	8.578	9.703	8.674	4.856	1.724	1.958	1.423	1.676	Up regulated
ENSSSCG00000001880	SIN3A	0.685222	0.000106282	0.000359645	5.274	9.34	5.644	5.293	2.606	4.075	2.443	4.209	Not significant
ENSSSCG00000001881	MAN2C1	0.670799	0.254691	0.33457	6.665	2.695	6.862	19.88	4.192	5.407	4.026	7.407	Not significant
ENSSSCG00000001882	NEIL1	-0.186831	0.679555	0.745277	1.761	1.547	1.716	2.942	1.864	1.844	2.833	2.214	Not significant
ENSSSCG00000001884	COMMD4	0.3212	0.361304	0.447578	3.36	6.216	5.082	3.823	4.549	4.31	3.105	2.872	Not significant
ENSSSCG00000001885	C15orf39	1.1864	0.000269446	0.000835495	4.111	7.07	2.419	2.059	0.925	1.35	1.352	1.887	Up regulated
ENSSSCG00000001887	SCAMP5	0.332552	0.232982	0.311084	1.025	1.945	0.826	0.929	0.498	0.956	0.727	1.007	Not significant
ENSSSCG00000001892	SCAMP2	-0.521697	0.0162539	0.0317742	5.2	8.008	4.446	3.558	4.25	7.302	5.969	7.285	Not significant
ENSSSCG00000001898	ULK3	0.058667	0.899917	0.925171	4.005	2.457	3.913	8.143	3.237	3.873	3.757	5.502	Not significant
ENSSSCG00000001900	CSK	1.49779	2.99709e-08	2.0991e-07	9.053	11.064	4.988	4.345	1.732	2.993	1.966	2.033	Up regulated
ENSSSCG00000001903	EDC3	0.626827	0.00934261	0.0195693	2.947	3.432	2.3	1.686	0.94	1.449	1.383	1.869	Not significant
ENSSSCG00000001904	CLK3	-0.525985	0.0531529	0.0890855	3.9	2.596	3.385	3.788	3.754	5.32	3.863	4.716	Not significant
ENSSSCG00000001906	CYP1A1	-0.290082	0.775577	0.827625	0.194	2.378	0.176	0.053	0.78	0.798	0.077	0.169	Not significant
ENSSSCG00000001907	UBL7	-0.490183	0.0273743	0.0498926	8.695	10.844	9.227	6.849	11.044	12.386	9.121	9.824	Not significant
ENSSSCG00000001910	ISLR	0.98944	0.0171815	0.0333397	22.497	34.778	10.77	12.762	8.418	15.271	3.996	6.671	Not significant
ENSSSCG00000001912	PML	0.400716	0.387418	0.474605	7.57	6.21	2.52	2.611	4.258	4.022	1.483	1.77	Not significant
ENSSSCG00000001913	STOML1	0.553098	0.227392	0.304948	1.743	1.663	0.406	1.071	0.595	1.047	0.454	0.647	Not significant
ENSSSCG00000001914	LOXL1	1.02999	1.0205e-05	4.37218e-05	6.492	8.722	4.327	5.029	2.191	3.619	1.612	2.821	Up regulated
ENSSSCG00000001916	INSYN1	-0.762448	0.176907	0.247209	1.57	0.781	2.47	3.995	2.23	3.317	3.342	5.543	Not significant
ENSSSCG00000001917	CD276	1.19602	5.0404e-08	3.38839e-07	8.763	10.715	7.342	6.647	2.379	4.857	2.101	4.169	Up regulated
ENSSSCG00000001918	NPTN	-1.50808	1.901e-10	1.92805e-09	3.046	3.328	2.029	3.801	6.46	11.208	5.665	7.534	Down regulated
ENSSSCG00000001921	NEO1	-0.374915	0.414727	0.501605	4.454	4.726	1.822	2.05	4.905	5.227	1.663	1.983	Not significant
ENSSSCG00000001924	NA	-0.219642	0.19719	0.270924	10.568	10.938	8.332	8.222	7.912	10.662	8.265	11.884	Not significant
ENSSSCG00000001925	ADPGK	0.322757	0.207201	0.28257	0.699	1.115	0.755	0.843	0.451	1.021	0.55	0.915	Not significant
ENSSSCG00000001927	NA	0.0565674	0.799338	0.846714	3.664	3.362	3.415	3.052	3.282	4.709	2.366	3.006	Not significant
ENSSSCG00000001930	NA	-2.73455	5.46483e-10	5.1457e-09	60.592	39.378	94.951	92.909	459.788	376.453	561.736	494.839	Down regulated
ENSSSCG00000001934	SEC23A	0.588318	0.123104	0.182434	5.264	8.709	2.859	1.895	2.008	3.8	1.881	2.288	Not significant
ENSSSCG00000001946	MBIP	-1.2795	0.000101911	0.00034634	2.429	4.259	1.594	0.325	1.673	5.338	2.979	3.005	Down regulated
ENSSSCG00000001947	BRMS1L	-1.60684	2.96686e-06	1.42288e-05	0.857	0.652	1.07	0.722	1.632	2.211	2.164	2.821	Down regulated
ENSSSCG00000001950	PSMA6	-1.51145	2.13509e-08	1.53829e-07	17.438	23.236	17.062	11.298	31.652	34.988	50.64	54.175	Down regulated
ENSSSCG00000001952	NFKBIA	-0.181336	0.51359	0.595987	34.868	45.342	19.455	19.156	29.594	32.687	18.136	28.974	Not significant
ENSSSCG00000001955	SRP54	-1.46381	2.85791e-07	1.64625e-06	1.899	3.498	1.881	1.237	3.233	4.858	4.69	6.696	Down regulated
ENSSSCG00000001958	BAZ1A	-0.677819	0.0413993	0.071614	1.055	1.312	1.208	0.559	0.911	1.374	1.256	2.113	Not significant
ENSSSCG00000001959	CFL2	-3.69946	6.51286e-18	1.84922e-16	8.245	9.577	10.916	8.309	65.22	58.362	102.126	209.403	Down regulated
ENSSSCG00000001960	EAPP	-1.63769	1.17742e-10	1.23267e-09	2.131	3.37	1.991	1.788	3.941	7.478	5.454	8.011	Down regulated
ENSSSCG00000001963	EGLN3	-2.79447	4.71166e-11	5.26792e-10	0.665	1.106	0.398	1.964	2.564	6.141	4.049	12.651	Down regulated
ENSSSCG00000001964	NPAS3	4.16016	4.48327e-05	0.000165944	0.817	1.118	0.594	0.094	0.007	0.069	0.025	0	Up regulated
ENSSSCG00000001966	ARHGAP5	1.10681	0.000356348	0.00107244	5.11	6.511	3.068	2.26	1.328	2.488	1.058	2.154	Up regulated
ENSSSCG00000001968	NUBPL	-0.0769757	0.846725	0.884525	0.691	1.005	0.415	0.273	0.469	0.705	0.273	0.608	Not significant
ENSSSCG00000001970	NA	-0.894762	0.00135386	0.00352923	1.937	1.931	1.02	1.119	2.002	3.101	1.47	3.04	Not significant
ENSSSCG00000001971	HECTD1	-0.999191	0.000542902	0.00156074	4.96	5.447	5.035	5.347	6.068	7.945	8.519	14.128	Not significant
ENSSSCG00000001972	AP4S1	-1.02095	0.000845438	0.00231536	1.254	0.945	0.793	0.615	1.718	1.834	0.977	1.515	Down regulated
ENSSSCG00000001973	SCFD1	-0.861638	0.0414537	0.0716744	4.004	5.181	1.154	1.265	2.521	1.944	2.08	6.554	Not significant
ENSSSCG00000001975	PRKD1	1.26541	7.24816e-05	0.000254631	5.586	6.937	3.02	3.283	1.311	2.616	1.373	1.198	Up regulated
ENSSSCG00000001977	STXBP6	2.49058	7.11173e-05	0.000250316	7.692	10.116	1.826	1.706	0.761	1.916	0.22	0.501	Up regulated
ENSSSCG00000001978	GZMH	-1.67869	0.271018	0.352247	0.58	0.523	0	0	1.514	1.136	0.08	0.022	Not significant
ENSSSCG00000001983	SDR39U1	-0.570674	0.285559	0.367555	2.053	2.571	0.254	0.798	2.521	2.727	1.647	1.531	Not significant
ENSSSCG00000001984	KHNYN	1.64632	2.50012e-16	5.69356e-15	8.06	9.499	7.411	7.181	2.06	2.809	1.698	2.227	Up regulated
ENSSSCG00000001986	NFATC4	2.42088	1.9383e-13	3.17635e-12	8.488	11.817	6.206	4.894	1.118	1.919	0.738	0.889	Up regulated
ENSSSCG00000001987	RIPK3	1.01514	0.108834	0.164375	1.181	1.715	0.619	0.26	0.692	1.014	0.305	0.255	Not significant
ENSSSCG00000001988	ADCY4	-0.806651	0.0647196	0.105292	0.689	0.329	0.516	0.876	1.613	2.964	1.54	1.526	Not significant
ENSSSCG00000001990	NOP9	0.0333429	0.929525	0.947803	1.772	2.75	1.102	1.122	0.839	1.042	1.603	1.908	Not significant
ENSSSCG00000001991	DHRS1	1.15316	0.000420595	0.00124644	6.176	7.513	4.774	4.495	1.28	1.744	2.981	2.426	Up regulated
ENSSSCG00000001992	RABGGTA	-1.13746	0.00952631	0.0198797	0.564	0.679	0.29	0.551	0.875	0.644	1.163	1.337	Down regulated
ENSSSCG00000001993	TGM1	-0.118485	0.759041	0.81418	1.107	0.467	0.895	0.946	1.024	0.596	0.897	0.766	Not significant
ENSSSCG00000001994	TINF2	0.509601	0.00300851	0.0071645	5.14	5.816	3.961	3.502	2.139	2.924	2.857	2.946	Not significant
ENSSSCG00000002000	IPO4	-0.0256664	0.95411	0.96512	5.932	5.334	9.011	20.304	4.834	6.242	8.279	12.555	Not significant
ENSSSCG00000002001	REC8	0.968957	0.0833827	0.130672	13.092	6.876	4.214	2.886	5.331	3.291	1.144	1.03	Not significant
ENSSSCG00000002002	IRF9	0.356174	0.526811	0.60858	4.337	7.668	2.894	0.795	4.314	3.314	1.222	1.748	Not significant
ENSSSCG00000002003	NA	-0.22769	0.27227	0.353666	4.712	4.971	4.202	4.686	6.407	5.828	5.423	6.004	Not significant
ENSSSCG00000002004	PSME2	0.88294	0.0999883	0.152826	19.338	18.245	7.884	2.852	10.042	5	4.327	3.337	Not significant
ENSSSCG00000002005	EMC9	-0.890866	0.00872511	0.0184086	4.831	4.689	3.613	5.268	10.087	7.076	5.701	6.478	Not significant
ENSSSCG00000002006	PSME1	1.75509	4.50541e-05	0.00016654	43.039	44.585	18.428	5.467	6.315	6.153	4.951	3.906	Up regulated
ENSSSCG00000002007	FITM1	-1.65967	8.47411e-11	9.06943e-10	19.321	10.755	22.721	11.505	47.463	41.464	50.2	34.854	Down regulated
ENSSSCG00000002008	DCAF11	-1.07148	1.14653e-06	5.89542e-06	3.943	5.388	4.944	4.073	7.505	8.308	8.288	8.047	Down regulated
ENSSSCG00000002009	PCK2	-1.82783	0.0455694	0.0779727	0.69	1.125	3.005	4.436	1.053	1.078	12.944	15.976	Not significant
ENSSSCG00000002013	DHRS4	-0.402612	0.212191	0.288413	15.96	18.555	10.837	11.85	9.994	11.737	20.72	20.816	Not significant
ENSSSCG00000002014	JPH4	1.82895	4.71325e-08	3.18202e-07	1.154	1.94	0.502	0.82	0.192	0.253	0.147	0.258	Up regulated
ENSSSCG00000002015	AP1G2	1.40766	0.00535235	0.0119767	1.499	1.841	1.303	0.723	0.482	0.729	0.158	0.334	Up regulated
ENSSSCG00000002016	THTPA	0.078017	0.726955	0.78633	3.091	4.702	1.972	2.147	2.023	2.524	1.793	2.933	Not significant
ENSSSCG00000002020	NA	-1.1563	0.0024233	0.00592068	1.313	1.452	0.649	0.324	2.451	2.734	5.377	4.122	Down regulated
ENSSSCG00000002023	PABPN1	0.529007	0.0218983	0.0411197	58.494	51.124	45.027	56.907	28.968	31.474	22.005	33.166	Not significant
ENSSSCG00000002025	SLC22A17	0.935544	0.0435043	0.0748568	7.227	7.112	3.084	4.302	2.547	4.537	0.967	1.585	Not significant
ENSSSCG00000002026	EFS	3.00118	9.63387e-16	2.04306e-14	15.436	27.476	9.86	8.701	1.439	2.679	0.716	1.477	Up regulated
ENSSSCG00000002028	CMTM5	1.57108	0.00181081	0.00458304	0.56	0.644	1.108	1.05	0.308	0.098	0.295	0.176	Up regulated
ENSSSCG00000002029	MYH7	-2.088	0.0518888	0.0871453	87.16	76.37	112.344	283.507	1036.68	54.217	912.536	728.828	Not significant
ENSSSCG00000002032	SLC7A8	-2.30181	0.00158345	0.00405959	0.53	0.218	1.934	1.441	2.104	2.308	8.081	7.034	Down regulated
ENSSSCG00000002034	ACIN1	-0.329977	0.122664	0.181953	12.582	15.821	10.846	14.422	12.264	17.712	15.022	15.351	Not significant
ENSSSCG00000002035	C14orf119	1.29223	0.00153565	0.00394906	2.473	3.276	1.769	0.841	0.564	1.228	0.481	0.671	Up regulated
ENSSSCG00000002036	NA	2.97207	6.5125e-16	1.41596e-14	14.164	14.03	12.975	10.214	1.44	0.795	1.177	2.153	Up regulated
ENSSSCG00000002039	MMP14	1.19551	0.00102686	0.00275282	21.714	40.124	14.401	17.602	6.614	17.934	3.979	6.37	Up regulated
ENSSSCG00000002040	MRPL52	0.25632	0.468878	0.554649	9.703	11.986	7.318	4.803	6.641	4.696	3.651	8.019	Not significant
ENSSSCG00000002041	SLC7A7	1.27069	0.029896	0.0538488	0.891	0.934	1.084	0.488	0.202	0.955	0.153	0.199	Not significant
ENSSSCG00000002042	OXA1L	-1.52851	3.19703e-28	2.45398e-26	12.834	15.843	9.604	7.877	23.393	25.995	23.914	26.067	Down regulated
ENSSSCG00000002045	NA	0.25599	0.448769	0.535419	4.51	7.691	3.627	2.322	2.964	3.087	3.026	3.288	Not significant
ENSSSCG00000002050	DAD1	-1.32765	3.37266e-07	1.91403e-06	5.777	11.035	3.563	2.051	5.851	8.525	5.506	8.073	Down regulated
ENSSSCG00000002051	ABHD4	-1.78853	0.000591737	0.00168708	4.41	3.574	5.397	7.553	11.34	5.934	19.927	24.128	Down regulated
ENSSSCG00000002127	CHD8	-0.297556	0.104159	0.158114	3.613	4.137	2.139	2.587	2.398	3.971	3.024	3.759	Not significant
ENSSSCG00000002138	OSGEP	-0.732783	0.0471662	0.0803688	1.886	2.136	1.541	1.585	1.693	2.008	2.584	4.172	Not significant
ENSSSCG00000002140	KLHL33	-1.43562	0.00816749	0.0173614	7.877	1.634	4.162	6.064	11.231	20.305	6.423	8.106	Down regulated
ENSSSCG00000002142	TEP1	0.534729	0.268592	0.349629	2.572	1.922	3.293	6.505	1.454	2.277	2.048	3.441	Not significant
ENSSSCG00000002143	PARP2	-1.12972	0.0027877	0.00669788	3.464	4.215	1.063	1.472	4.186	5.894	3.877	3.98	Down regulated
ENSSSCG00000002144	CCNB1IP1	-3.90096	1.72789e-13	2.84843e-12	0.127	0.41	0.114	0.636	2.929	3.445	4.308	4.717	Down regulated
ENSSSCG00000002145	TTC5	1.14766	0.000736687	0.00205058	1.031	1.362	0.609	0.522	0.201	0.45	0.268	0.442	Up regulated
ENSSSCG00000002235	LPCAT4	1.37777	1.98279e-05	7.91184e-05	5.725	5.213	2.696	2.304	1.276	1.717	0.83	1.035	Up regulated
ENSSSCG00000002243	SLC12A6	0.209751	0.308149	0.39226	1.49	1.938	1.194	1.294	1.03	1.384	0.786	1.373	Not significant
ENSSSCG00000002252	ARRDC4	2.27063	1.85605e-13	3.04607e-12	12.671	16.831	14.449	13.045	1.631	2.694	1.846	4.943	Up regulated
ENSSSCG00000002254	NR2F2	-0.0432797	0.89438	0.921151	4.073	5.61	3.58	2.135	2.678	7.166	3.66	3.81	Not significant
ENSSSCG00000002258	KLHL25	0.0101456	0.981068	0.985709	1.308	0.985	0.572	0.746	0.669	0.823	0.836	0.715	Not significant
ENSSSCG00000002259	NA	2.98432	7.00829e-56	3.51848e-53	17.591	17.775	11.924	12.945	1.305	2.041	1.715	2.444	Up regulated
ENSSSCG00000002260	NA	5.67579	8.97531e-10	8.13894e-09	4.401	2.668	3.938	4.744	0.135	0.116	0	0	Up regulated
ENSSSCG00000002263	SLCO3A1	-0.502973	0.353446	0.439223	1.074	1.109	1.225	1.868	0.565	1.201	2.076	3.015	Not significant
ENSSSCG00000002265	FAM174B	0.321554	0.300487	0.383996	1.817	1.172	1.703	1.083	0.832	1.193	1.008	0.906	Not significant
ENSSSCG00000002266	NA	1.05318	2.23998e-06	1.09763e-05	6.22	9.382	5.493	7.863	1.952	3.629	2.41	4.617	Up regulated
ENSSSCG00000002267	RGMA	1.46962	1.08208e-09	9.67738e-09	24.925	27.79	22.616	22.544	6.318	9.696	4.986	6.144	Up regulated
ENSSSCG00000002269	MTHFD1	-0.942818	8.10063e-06	3.55187e-05	3.185	4.067	1.472	2.788	3.23	5.853	3.179	4.568	Not significant
ENSSSCG00000002276	PLEKHG3	0.747298	0.0258544	0.0474987	4.805	5.386	3.248	5.64	2.123	4.391	1.543	1.96	Not significant
ENSSSCG00000002277	SPTB	-0.308649	0.606093	0.679935	17.946	7.164	23.669	49.831	18.603	25.348	34.32	36.842	Not significant
ENSSSCG00000002279	GPX2	-3.53942	2.32045e-17	5.98818e-16	3.054	2.281	4.687	3.896	19.118	45.905	44.522	38.548	Down regulated
ENSSSCG00000002281	NA	-0.792493	0.219358	0.296259	3.193	6.222	5.883	4.241	2.007	2.539	17.052	8.789	Not significant
ENSSSCG00000002283	FUT8	-0.00958835	0.976709	0.982399	1.838	1.887	1.771	1.026	0.812	2.002	1.388	1.429	Not significant
ENSSSCG00000002285	GPHN	-0.807197	0.00605526	0.0133387	2.18	2.485	2.26	3.877	2.353	3.935	3.739	4.818	Not significant
ENSSSCG00000002287	MPP5	-1.0074	0.000706785	0.00197088	1.118	1.791	1.039	0.716	1.693	3.037	1.303	1.996	Down regulated
ENSSSCG00000002294	ARG2	-4.19813	0.0133046	0.0266401	0.167	0	0.255	3.206	0.696	0.742	10.231	44.516	Down regulated
ENSSSCG00000002295	VTI1B	0.062004	0.818885	0.86221	2.027	2.917	1.649	1.834	1.221	1.469	1.539	2.796	Not significant
ENSSSCG00000002296	NA	-0.865314	0.0230888	0.0430551	0.956	0.896	0.462	0.703	1.124	1.87	0.739	1.06	Not significant
ENSSSCG00000002298	ZFYVE26	1.02592	1.47634e-05	6.10033e-05	2.953	2.94	1.987	3.353	0.973	1.308	1.138	1.258	Up regulated
ENSSSCG00000002306	GALNT16	1.02908	0.000981803	0.00265005	7.312	8.009	3.629	4.731	2.058	4.044	1.663	2.049	Up regulated
ENSSSCG00000002307	ERH	-0.0393053	0.893737	0.920697	13.31	20.758	11.942	7.685	8.532	10.124	10.518	16.585	Not significant
ENSSSCG00000002311	SUSD6	-0.220994	0.425214	0.512269	2.877	2.75	2.601	3.399	2.87	3.261	2.459	3.234	Not significant
ENSSSCG00000002314	SMOC1	0.639669	0.262638	0.343092	2.379	3.236	0.537	0.683	1.349	2.104	0.614	0.629	Not significant
ENSSSCG00000002315	SLC8A3	-1.18842	0.0980654	0.150435	0.668	0.803	1.94	4.284	1.962	1.691	4.08	9.794	Not significant
ENSSSCG00000002316	COX16	-2.85682	2.97779e-06	1.42565e-05	0.141	0.441	0.274	0.151	0.917	1.821	1.286	3.029	Down regulated
ENSSSCG00000002330	PCNX1	0.419666	0.130073	0.191096	1.809	2.157	2.272	2.119	0.954	1.583	1.327	2.027	Not significant
ENSSSCG00000002332	SIPA1L1	0.933803	0.000134388	0.000446956	1.427	1.206	0.997	0.783	0.465	0.585	0.342	0.559	Not significant
ENSSSCG00000002333	DPF3	-0.995486	0.0200072	0.0379559	2.304	0.909	1.151	1.657	3.272	3.186	1.302	2.528	Not significant
ENSSSCG00000002337	ZFYVE1	0.683228	0.000134047	0.00044635	3.284	3.673	2.52	2.276	1.289	1.832	1.38	1.687	Not significant
ENSSSCG00000002340	PSEN1	-0.443904	0.0485365	0.0823965	2.556	2.399	1.918	1.56	1.367	2.416	1.965	2.274	Not significant
ENSSSCG00000002344	RIOX1	0.890617	0.00289571	0.00692424	3.639	4.484	2.132	3.796	1.454	1.416	1.479	1.999	Not significant
ENSSSCG00000002348	ACOT6	0.0598498	0.933809	0.951293	0.324	0.531	0.673	2.074	0.294	0.467	1.102	1.262	Not significant
ENSSSCG00000002349	ACOT4	-1.16038	0.0458764	0.0784495	4.119	3.994	12.463	19.119	7.411	10.448	22.489	23.349	Not significant
ENSSSCG00000002350	MIDEAS	0.498658	0.00749321	0.0160961	4.936	6.751	3.773	5.293	2.442	3.846	2.075	4.442	Not significant
ENSSSCG00000002351	NA	-3.26228	2.75691e-21	1.11132e-19	2.067	2.754	2.196	1.434	14.765	10.492	15.965	26.488	Down regulated
ENSSSCG00000002352	ZNF410	0.291222	0.243145	0.322229	4.526	5.334	2.175	2.46	1.643	1.918	2.138	2.547	Not significant
ENSSSCG00000002353	FAM161B	-1.2995	0.00163012	0.0041639	0.438	0.549	0.491	0.534	0.699	0.885	1.27	1.486	Down regulated
ENSSSCG00000002354	COQ6	-2.67432	9.30459e-10	8.40304e-09	2.091	2.848	0.47	2.214	7.691	9.341	8.524	11.951	Down regulated
ENSSSCG00000002355	ENTPD5	0.58521	0.198691	0.272749	2.093	3.006	1.222	0.525	1.245	1.064	0.549	0.794	Not significant
ENSSSCG00000002357	ALDH6A1	-0.950427	0.0492101	0.0833396	3.568	4.854	2.149	1.219	4.682	7.928	1.622	2.974	Not significant
ENSSSCG00000002366	NPC2	0.892966	0.00597866	0.0131963	39.336	35.284	22.078	12.118	9.039	17.372	9.059	12.774	Not significant
ENSSSCG00000002367	ISCA2	-0.548239	0.126136	0.186152	2.551	2.067	2.076	2.618	2.912	3.739	2.691	3.298	Not significant
ENSSSCG00000002368	LTBP2	1.39921	0.0112661	0.023069	1.296	2.027	0.628	0.754	0.39	0.824	0.162	0.14	Up regulated
ENSSSCG00000002370	AREL1	-0.422558	0.0587233	0.0969323	0.782	1.104	0.732	0.863	0.707	1.124	1.038	1.704	Not significant
ENSSSCG00000002372	YLPM1	-0.023913	0.909054	0.932233	3.285	4.282	2.682	2.566	2.006	3.105	2.902	3.76	Not significant
ENSSSCG00000002374	DLST	-1.63891	6.46612e-09	5.10131e-08	11.419	16.746	16.225	16.368	30.019	42.152	38.258	56.962	Down regulated
ENSSSCG00000002377	EIF2B2	-0.0201813	0.939207	0.954895	13.323	9.285	12.282	7.352	7.116	6.872	11.811	10.098	Not significant
ENSSSCG00000002378	MLH3	-0.556878	0.0484274	0.0822513	1.041	1.617	1.634	1.003	1.504	1.925	1.792	1.822	Not significant
ENSSSCG00000002379	NA	-0.629326	0.170773	0.239943	1.146	2.65	1.421	1.026	1.905	1.628	2.794	1.766	Not significant
ENSSSCG00000002381	NEK9	0.838488	0.00012206	0.000408532	12.808	20.213	11.202	9.498	4.629	6.709	6.406	8.883	Not significant
ENSSSCG00000002383	FOS	0.841141	0.250698	0.330189	13.693	58.674	124.604	61.326	5.651	80.792	23.634	69.688	Not significant
ENSSSCG00000002385	TGFB3	2.02689	0.000100899	0.000343643	9.062	10.414	2.648	2.236	1.237	1.995	0.548	0.775	Up regulated
ENSSSCG00000002386	NA	1.11878	0.000920339	0.00249942	4.501	3.867	2.421	2.307	1.219	0.853	1.554	1.573	Up regulated
ENSSSCG00000002387	GPATCH2L	2.09462	1.11229e-08	8.4319e-08	2.101	2.159	1.798	1.504	0.355	0.695	0.207	0.312	Up regulated
ENSSSCG00000002388	ESRRB	-1.63918	0.00179568	0.00454683	0.241	0.362	0.211	0.62	1.219	1.178	0.489	0.869	Down regulated
ENSSSCG00000002389	VASH1	1.82653	6.89213e-05	0.00024344	5.407	5.566	3.845	3.717	1.389	2.323	0.45	0.639	Up regulated
ENSSSCG00000002390	ANGEL1	-0.618352	0.0480873	0.0817617	0.595	0.519	0.694	0.62	0.659	0.922	0.765	1.084	Not significant
ENSSSCG00000002396	GSTZ1	-1.06424	0.000268048	0.000831627	4.871	5.547	1.936	4.72	8.348	7.431	8.567	9.035	Down regulated
ENSSSCG00000002397	POMT2	0.147745	0.71573	0.777004	1.578	1.36	1.436	1.594	0.63	0.678	1.155	1.108	Not significant
ENSSSCG00000002403	VIPAS39	0.0810157	0.936058	0.952793	0	1.181	0.698	0.783	0.264	3.031	0.365	0.161	Not significant
ENSSSCG00000002404	SPTLC2	-0.640453	0.0411057	0.071173	0.628	0.923	0.553	0.346	0.717	1.131	0.632	0.703	Not significant
ENSSSCG00000002406	AHSA1	-1.37327	3.11291e-05	0.000119388	16.371	17.948	16.116	14.907	20.086	28.515	46.788	48.063	Down regulated
ENSSSCG00000002411	GTF2A1	0.0424935	0.878735	0.909533	1.026	1.631	0.863	0.782	0.545	1.023	0.688	1.481	Not significant
ENSSSCG00000002412	STON2	1.46019	1.08814e-06	5.61087e-06	6.484	7.621	3.785	4.165	1.131	1.615	1.208	3.073	Up regulated
ENSSSCG00000002414	SEL1L	-1.30043	0.00687516	0.0149275	2.364	2.204	1.86	3.796	2.121	3.11	3.729	12.2	Down regulated
ENSSSCG00000002424	SPATA7	0.370044	0.275006	0.356298	1.179	1.989	1.683	0.934	0.649	0.93	0.892	0.982	Not significant
ENSSSCG00000002425	PTPN21	0.917374	3.13447e-05	0.000120126	9.439	12.419	10.144	8.397	4.447	5.793	3.209	5.687	Not significant
ENSSSCG00000002426	ZC3H14	-0.712214	0.00407707	0.00938347	4.904	7.246	6.044	1.568	5.924	8.572	5.92	8.379	Not significant
ENSSSCG00000002429	FOXN3	1.92977	7.50236e-15	1.4512e-13	18.398	20.817	12.658	11.24	2.7	2.8	3.346	4.934	Up regulated
ENSSSCG00000002432	KCNK13	2.98084	2.88961e-10	2.84003e-09	1.744	1.712	0.808	0.958	0.074	0.254	0.072	0.215	Up regulated
ENSSSCG00000002433	PSMC1	-1.83727	4.23505e-10	4.07458e-09	9.071	12.025	8.098	6.449	18.715	20.004	33.874	33.804	Down regulated
ENSSSCG00000002434	NRDE2	-0.308557	0.289279	0.371521	0.969	1.358	0.745	1.354	0.955	1.146	0.921	1.686	Not significant
ENSSSCG00000002436	TTC7B	0.297991	0.12668	0.186781	10.33	11.311	9.87	7.733	6.714	6.897	5.682	8.195	Not significant
ENSSSCG00000002440	CCDC88C	0.0878192	0.862148	0.896412	7.6	3.913	2.776	12.724	8.165	7.308	7.075	8.823	Not significant
ENSSSCG00000002441	PPP4R3A	-0.447398	0.00643169	0.0140747	5.179	5.894	4.478	3.769	4.986	6.533	5.172	6.923	Not significant
ENSSSCG00000002444	FBLN5	0.976397	9.21022e-05	0.000316906	31.992	25.649	18.314	19.46	11.337	10.773	7.434	12.248	Not significant
ENSSSCG00000002445	TRIP11	0.0198836	0.941527	0.956597	1.955	2.695	1.6	1.31	0.947	1.526	1.523	2.322	Not significant
ENSSSCG00000002446	NA	1.31241	7.35751e-06	3.25576e-05	3.633	3.586	2.216	1.396	0.66	1.094	0.562	1.212	Up regulated
ENSSSCG00000002447	CPSF2	-2.07411	1.29978e-10	1.34798e-09	1.149	1.602	1.154	0.688	2.508	4.155	4.979	6.004	Down regulated
ENSSSCG00000002449	NDUFB1	-2.33561	1.42188e-14	2.66633e-13	7.578	12.976	8.606	5.023	54.773	45.261	45.903	38.453	Down regulated
ENSSSCG00000002451	RIN3	1.76975	2.33501e-05	9.19437e-05	5.15	7.193	2.491	2.195	1.008	1.702	0.634	0.68	Up regulated
ENSSSCG00000002452	LGMN	0.0730867	0.781845	0.832999	11.113	12.6	9.276	5.776	7.568	14.872	13.793	13.46	Not significant
ENSSSCG00000002455	GOLGA5	0.426081	0.16859	0.23751	3.546	6.716	2.14	2.09	1.742	2.697	1.953	2.16	Not significant
ENSSSCG00000002457	ITPK1	1.18622	0.000237971	0.000746277	1.946	3.125	1.731	1.493	0.477	0.709	0.946	0.928	Up regulated
ENSSSCG00000002458	TMEM251	-0.0123218	0.977562	0.982991	2.195	4.719	2.015	0.735	1.753	2.385	1.611	2.034	Not significant
ENSSSCG00000002459	NA	-2.49124	2.19311e-09	1.86044e-08	0.35	0.587	0.366	0.174	1.352	1.363	2.414	1.927	Down regulated
ENSSSCG00000002460	NA	0.189029	0.42569	0.512787	3.705	3.725	2.184	2.273	1.967	2.831	1.528	2.541	Not significant
ENSSSCG00000002461	BTBD7	0.762584	0.0125633	0.0253492	3.507	3.388	2.43	2.313	1.537	1.352	0.86	1.92	Not significant
ENSSSCG00000002464	NA	1.74979	0.00115484	0.00305586	1.626	2.532	0.99	0.832	0.452	0.642	0.124	0.224	Up regulated
ENSSSCG00000002467	ASB2	-1.91125	0.000300402	0.000920883	5.539	2.241	9.156	12.478	17.784	15.615	28.055	25.111	Down regulated
ENSSSCG00000002470	DDX24	-0.318822	0.247763	0.32722	5.053	5.233	3.181	2.627	2.771	3.782	5.04	5.236	Not significant
ENSSSCG00000002476	SERPINA1	1.57204	0.331467	0.416454	2.436	16.776	0	0.397	1.966	0.335	0.494	0.69	Not significant
ENSSSCG00000002481	SERPINA5	6.1272	4.52666e-08	3.06166e-07	0.817	5.697	0.856	0.131	0.042	0.009	0.02	0	Up regulated
ENSSSCG00000002483	NA	7.73878	2.02379e-05	8.06669e-05	1.908	20.143	0.575	0.508	0.03	0	0.087	0	Up regulated
ENSSSCG00000002486	NA	5.03758	0.001928	0.00484081	0.728	6.441	0.152	0	0	0	0.067	0.04	Up regulated
ENSSSCG00000002494	CLMN	3.66646	4.29795e-18	1.25253e-16	1.444	1.958	1.023	0.702	0.079	0.136	0.054	0.058	Up regulated
ENSSSCG00000002495	SYNE3	3.25074	8.0555e-26	4.88862e-24	20.292	21.469	12.6	14.939	1.24	2.529	0.691	1.324	Up regulated
ENSSSCG00000002496	GLRX5	-1.13921	4.80435e-09	3.84243e-08	2.363	3.403	1.92	2.198	3.699	4.725	4.147	5.775	Down regulated
ENSSSCG00000002502	ATG2B	-0.0669031	0.783782	0.834558	1.761	1.656	1.436	1.571	1.074	1.774	1.489	2.129	Not significant
ENSSSCG00000002505	PAPOLA	0.056584	0.85628	0.891807	13.011	14.007	10.496	5.245	5.844	9.579	11.647	12.768	Not significant
ENSSSCG00000002508	SETD3	-0.429388	0.0892224	0.138505	11.274	7.698	9.307	7.333	5.651	5.956	8.991	17.687	Not significant
ENSSSCG00000002509	CCNK	-0.238084	0.327289	0.412519	9.26	8.591	6.005	7.089	6.986	7	8.892	10.555	Not significant
ENSSSCG00000002515	SLC25A47	0.588088	0.332469	0.417381	0.584	1.024	0.467	0.359	0.219	0.194	0.588	0.339	Not significant
ENSSSCG00000002516	WARS1	-0.182308	0.683971	0.749376	10.559	11.531	10.502	8.237	5.137	4.881	12.116	18.553	Not significant
ENSSSCG00000002517	WDR25	-0.473209	0.264301	0.345019	1.281	1.009	1.009	1.329	0.831	1.093	1.639	2.191	Not significant
ENSSSCG00000002520	SLC25A29	-0.528585	0.185957	0.257898	3.364	2.437	3.131	2.129	4.815	4.52	2.609	1.732	Not significant
ENSSSCG00000002523	CDC42BPB	1.0195	0.00395125	0.00912813	14.677	9.557	13.24	21.186	5.464	7.199	5.23	5.398	Up regulated
ENSSSCG00000002525	TRAF3	0.779544	0.00154537	0.00397222	1.222	1.971	1.089	1.193	0.432	0.789	0.477	1.128	Not significant
ENSSSCG00000002526	RCOR1	0.696393	0.000575774	0.00164581	3.182	3.796	2.653	1.979	1.247	1.789	1.557	1.378	Not significant
ENSSSCG00000002528	NA	1.37481	2.29442e-06	1.12232e-05	3.979	3.82	3.174	4.725	1.106	1.452	1.571	1.491	Up regulated
ENSSSCG00000002530	CINP	0.318989	0.243167	0.322229	18.043	22.673	14.118	10.924	9.545	7.483	13.328	14.119	Not significant
ENSSSCG00000002532	NA	0.418312	0.170584	0.239707	2.364	3.472	2.096	2.439	1.322	1.687	2.319	1.777	Not significant
ENSSSCG00000002533	WDR20	-0.359427	0.213488	0.289927	2.253	4.268	1.852	2.895	2.09	3.019	2.846	2.782	Not significant
ENSSSCG00000002535	HSP90AA1	-1.8251	3.13456e-06	1.49423e-05	41.749	68.709	49.449	34.715	70.164	107.066	221.186	194.922	Down regulated
ENSSSCG00000002540	PPP2R5C	-0.136423	0.428115	0.515147	8.376	9.696	7.986	7.045	7.31	8.568	6.611	8.275	Not significant
ENSSSCG00000002544	PPP1R13B	-0.513911	0.137315	0.199768	1.301	1.629	1.476	1.063	1.522	2.662	1.421	1.115	Not significant
ENSSSCG00000002547	NA	0.0990423	0.723711	0.783945	8.578	10.945	18.468	10.068	8.591	7.908	10.851	8.618	Not significant
ENSSSCG00000002554	PLD4	1.80774	0.00559567	0.0124605	4.604	6.07	1.516	1.182	0.884	1.992	0.28	0.364	Up regulated
ENSSSCG00000002555	JAG2	0.376512	0.420288	0.507498	5.642	3.69	6.618	11.043	3.706	6.962	4.764	3.635	Not significant
ENSSSCG00000002557	NUDT14	-0.216472	0.596732	0.67165	10.04	6.055	10.345	9.181	11.482	12.181	6.978	5.571	Not significant
ENSSSCG00000002558	CEP170B	2.25378	9.80294e-17	2.3589e-15	2.321	2.586	2.396	2.56	0.313	0.486	0.475	0.548	Up regulated
ENSSSCG00000002559	CDCA4	1.95516	7.97097e-15	1.53379e-13	1.325	2.146	1.255	1.458	0.195	0.432	0.242	0.455	Up regulated
ENSSSCG00000002620	EFHC1	2.47081	1.79306e-12	2.51964e-11	1.409	1.466	0.572	0.554	0.14	0.204	0.107	0.162	Up regulated
ENSSSCG00000002622	TMEM14A	0.793129	0.181947	0.253195	0.614	2.334	0.323	0.334	0.281	0.741	0.184	0.42	Not significant
ENSSSCG00000002627	GSTA4	1.0152	0.0002253	0.000710373	7.237	6.542	6.495	4.746	2.106	2.318	2.301	3.731	Up regulated
ENSSSCG00000002628	CILK1	1.95169	1.00898e-16	2.41215e-15	5.507	6.167	4.311	2.742	0.771	1.239	0.809	1.257	Up regulated
ENSSSCG00000002629	FBXO9	-0.862685	5.51314e-07	2.98493e-06	7.59	8.017	6.164	4.694	9.137	10.608	10.916	9.388	Not significant
ENSSSCG00000002633	GAS8	1.00646	0.00336227	0.00791312	2.7	2.274	2.822	4.369	1.39	1.399	1.421	1.063	Up regulated
ENSSSCG00000002640	DEF8	0.888076	0.00261981	0.00633585	5.647	5.247	4.676	6.9	2.207	2.767	2.721	3.238	Not significant
ENSSSCG00000002642	CDH15	0.930975	0.0836112	0.130954	27.313	10.693	34.531	45.965	12.581	9.797	23.21	13.375	Not significant
ENSSSCG00000002645	GALNS	0.559467	0.191305	0.264087	6.717	2.841	4.002	3.385	3.181	4.19	1.975	1.886	Not significant
ENSSSCG00000002646	NA	-0.339531	0.115071	0.172473	10.692	9.43	9.542	6.256	13.014	14.377	10.563	10.357	Not significant
ENSSSCG00000002648	CBFA2T3	0.580412	0.141212	0.204709	3.69	5.184	6.659	6.087	5.1	3.875	7.401	3.888	Not significant
ENSSSCG00000002650	APRT	0.673806	0.0793946	0.125238	5.661	8.327	8.357	4.847	2.404	2.519	5.161	4.467	Not significant
ENSSSCG00000002651	NA	1.30623	0.00812155	0.0172804	1.098	0.677	0.44	1.319	0.305	0.394	0.182	0.403	Up regulated
ENSSSCG00000002652	KLHDC4	1.14829	0.0095268	0.0198797	6.102	2.911	4.998	9.346	2.219	1.852	2.159	3.098	Up regulated
ENSSSCG00000002654	FBXO31	-0.0676372	0.856829	0.89221	11.956	8.892	12.721	16.581	11.104	9.106	13.895	12.797	Not significant
ENSSSCG00000002655	MAP1LC3B	-1.06313	8.50973e-08	5.47391e-07	4.572	5.86	4.592	2.992	7.741	8.541	6.645	7.852	Down regulated
ENSSSCG00000002656	ZCCHC14	1.13234	3.64404e-07	2.05769e-06	6.548	6.509	4.026	5.122	1.878	3.042	1.673	2.087	Up regulated
ENSSSCG00000002660	MTHFSD	0.33537	0.518948	0.600753	1.285	0.381	0.623	1.235	0.724	0.355	0.691	0.733	Not significant
ENSSSCG00000002664	GSE1	0.778839	0.0252107	0.0465172	8.777	8.109	7.793	15.406	4.13	4.968	5.419	6.484	Not significant
ENSSSCG00000002666	KIAA0513	0.870208	0.00968386	0.020158	11.476	11.506	12.796	13.377	4.86	4.587	8.627	6.227	Not significant
ENSSSCG00000002667	ZDHHC7	0.323861	0.244812	0.324059	5.011	5.83	4.891	4.905	3.604	5.019	2.379	3.32	Not significant
ENSSSCG00000002669	CRISPLD2	1.58648	9.17636e-05	0.000315839	6.829	5.056	11.8	6.644	1.963	1.814	3.108	1.476	Up regulated
ENSSSCG00000002670	USP10	-0.760674	0.00614577	0.0135138	7.467	9.575	6.392	8.992	8.219	10.154	11.306	17.778	Not significant
ENSSSCG00000002680	TAF1C	1.84244	6.09004e-13	9.27787e-12	10.117	11.043	6.318	7.925	2.296	2.545	1.507	1.892	Up regulated
ENSSSCG00000002681	HSDL1	0.131575	0.785246	0.835516	1.438	2.115	0.603	0.525	0.792	1.536	0.398	0.815	Not significant
ENSSSCG00000002682	MBTPS1	0.132848	0.534018	0.615232	11.842	13.121	9.927	13.452	8.103	10.103	8.526	11.204	Not significant
ENSSSCG00000002684	CDH13	-2.36819	6.21391e-08	4.09747e-07	3.122	3.453	6.106	6.758	13.206	27.609	26.906	29.192	Down regulated
ENSSSCG00000002688	PLCG2	1.81687	0.00256781	0.00623056	2.498	2.323	0.699	0.611	0.405	0.672	0.158	0.139	Up regulated
ENSSSCG00000002689	CMIP	1.0784	0.00521279	0.0116928	5.691	7.449	3.792	4.277	2.424	4.453	1.16	1.735	Up regulated
ENSSSCG00000002690	GAN	4.08522	4.03131e-34	5.0029e-32	3.198	3.124	2.069	2.608	0.079	0.191	0.15	0.131	Up regulated
ENSSSCG00000002697	NUDT7	-0.833223	0.00573102	0.0127158	2.756	1.002	0.993	0.597	3.76	2.255	1.944	2.132	Not significant
ENSSSCG00000002701	MON1B	0.711079	0.00128522	0.00336779	4.087	3.949	3.191	2.145	1.379	2.224	1.551	1.65	Not significant
ENSSSCG00000002703	TERF2IP	-0.630886	0.0393881	0.0685969	4.512	8.917	3.03	2.727	4.622	5.726	5.519	7.767	Not significant
ENSSSCG00000002704	KARS1	-0.520874	0.00091939	0.00249746	102.247	116.327	86.727	60.944	109.981	102.235	102.113	90.804	Not significant
ENSSSCG00000002706	ADAT1	0.922724	0.042164	0.0728341	1.258	0.594	1.035	0.838	0.299	0.328	0.424	0.871	Not significant
ENSSSCG00000002707	GABARAPL2	-0.577118	0.0746474	0.118904	25.039	37.007	20.065	4.018	25.111	24.537	18.744	16.756	Not significant
ENSSSCG00000002708	TMEM231	0.392074	0.251467	0.331004	0.737	1.067	0.575	0.508	0.413	0.607	0.358	0.475	Not significant
ENSSSCG00000002712	LDHD	-1.63589	1.18064e-06	6.05674e-06	2.047	1.393	1.568	2.825	4.909	7.697	5.026	6.681	Down regulated
ENSSSCG00000002714	WDR59	0.256268	0.401469	0.488727	2.879	1.412	1.571	2.581	1.002	1.237	1.222	1.527	Not significant
ENSSSCG00000002715	RFWD3	0.902878	0.000249276	0.000778854	0.95	1.387	0.854	1.08	0.349	0.603	0.396	0.649	Not significant
ENSSSCG00000002716	MLKL	0.663546	0.0850665	0.132875	1.717	1.255	0.73	0.518	0.585	0.788	0.354	0.471	Not significant
ENSSSCG00000002719	EXOSC6	0.702835	0.256192	0.336102	2.069	0.759	2.781	2.538	0.599	1.123	1.913	0.959	Not significant
ENSSSCG00000002722	DDX19B	-0.344454	0.234147	0.312262	7.695	10.353	5.193	4.061	5.9	6.482	7.403	9.47	Not significant
ENSSSCG00000002723	AARS1	-1.5086	0.0316803	0.0567021	8.713	11.309	14.816	27.037	8.751	11.982	52.52	92.738	Not significant
ENSSSCG00000002724	PDPR	-1.44439	3.20177e-05	0.000122347	1.679	2.01	1.751	3.593	4.425	6.214	4.094	6.821	Down regulated
ENSSSCG00000002729	VAC14	-0.133165	0.690711	0.75474	4.695	4.675	4.911	4.201	2.82	3.278	5.99	5.391	Not significant
ENSSSCG00000002739	PHLPP2	3.06911	9.09711e-19	2.87079e-17	1.042	1.533	0.984	0.559	0.088	0.124	0.058	0.142	Up regulated
ENSSSCG00000002740	AP1G1	-0.372211	0.0716139	0.114501	2.711	4.639	1.925	1.841	2.146	3.227	2.145	3.9	Not significant
ENSSSCG00000002741	ZNF821	-0.1729	0.492575	0.576079	2.188	2.278	2.122	1.695	2.17	2.059	1.894	1.841	Not significant
ENSSSCG00000002743	IST1	-0.295675	0.270821	0.352074	9.915	13.586	6.488	4.789	8.609	13.293	7.161	11.636	Not significant
ENSSSCG00000002746	DHODH	-1.6518	0.000189996	0.000610031	0.687	1.263	0.754	1.064	1.313	2.106	2.918	4.261	Down regulated
ENSSSCG00000002748	DHX38	1.02631	6.82036e-07	3.64799e-06	4.592	5.471	2.853	4.056	1.457	1.966	1.784	2.09	Up regulated
ENSSSCG00000002749	NA	1.97636	0.00758299	0.0162598	2.173	12.068	0.859	0.436	0.49	0.749	0.676	0.429	Up regulated
ENSSSCG00000002752	ZFHX3	2.18418	1.35659e-08	1.01309e-07	2.677	3.662	2.937	2.937	0.286	0.443	0.863	0.712	Up regulated
ENSSSCG00000002753	NOB1	0.0252531	0.947712	0.961025	6.296	10.778	6.457	5.197	3.197	4.021	7.389	8.916	Not significant
ENSSSCG00000002754	NQO1	-0.904006	0.00631835	0.0138602	2.401	3.095	2.848	1.657	5.488	3.495	3.003	5.097	Not significant
ENSSSCG00000002755	NFAT5	3.56498	8.34462e-23	3.79285e-21	7.746	11.975	4.848	3.792	0.534	0.679	0.248	0.463	Up regulated
ENSSSCG00000002759	NA	-0.46748	0.0371079	0.0651497	4.158	3.671	2.249	2.131	2.991	3.513	4.11	3.368	Not significant
ENSSSCG00000002762	TERF2	-0.310125	0.159949	0.22697	5.677	6.125	3.874	3.447	3.604	4.857	5.225	6.183	Not significant
ENSSSCG00000002763	PRMT7	-0.732363	0.00776197	0.0166081	4.977	7.81	6.534	7.671	7.506	8.686	8.718	12.604	Not significant
ENSSSCG00000002768	CENPT	0.0817356	0.893332	0.920416	0.624	0.328	0.471	1.318	0.453	0.583	0.344	1.193	Not significant
ENSSSCG00000002769	THAP11	0.12532	0.680319	0.745926	13.288	22.076	9.766	6.774	9.081	9.449	11.128	8.561	Not significant
ENSSSCG00000002771	EDC4	-0.108948	0.663606	0.731094	6.274	6.404	4.847	7.274	5.137	6.764	6.321	7.205	Not significant
ENSSSCG00000002774	RIPOR1	-0.0827878	0.699848	0.763364	6.269	7.211	5.671	6.221	4.477	9.345	5.604	8.19	Not significant
ENSSSCG00000002776	ATP6V0D1	0.206236	0.473872	0.55906	17.494	35.667	11.89	10.607	9.555	15.587	12.324	16.828	Not significant
ENSSSCG00000002777	HSD11B2	1.71845	0.0462688	0.0790225	0.842	2.464	0.19	0.168	0.119	0.682	0.069	0.097	Not significant
ENSSSCG00000002787	E2F4	-0.13932	0.599723	0.674192	11.551	16.532	8.524	6.637	7.506	8.62	11.572	11.16	Not significant
ENSSSCG00000002790	TMEM208	-0.373688	0.293105	0.37569	2.379	1.48	1.497	2.336	1.942	2.029	1.736	2.674	Not significant
ENSSSCG00000002792	HSF4	0.432763	0.561775	0.640264	1.031	0.254	0.853	2.402	0.577	1.81	0.501	0.442	Not significant
ENSSSCG00000002793	NA	0.53568	0.379613	0.467115	1.017	0.974	0.639	0.214	0.189	0.461	0.646	0.295	Not significant
ENSSSCG00000002795	CDH11	0.0397004	0.91982	0.940428	1.103	1.85	0.831	0.664	0.917	1.463	0.465	0.736	Not significant
ENSSSCG00000002799	CNOT1	-0.0087578	0.964056	0.972598	7.265	10.614	4.752	4.744	4.447	6.55	4.951	6.863	Not significant
ENSSSCG00000002802	GINS3	1.08438	0.00163958	0.00418419	0.95	1.59	0.774	1.241	0.315	0.523	0.405	0.574	Up regulated
ENSSSCG00000002804	CSNK2A2	0.357522	0.10009	0.152904	5.076	4.857	5.09	4.568	3.104	3.389	3.12	3.929	Not significant
ENSSSCG00000002806	MMP15	-0.440446	0.214319	0.290806	3.161	3.69	3.383	5.019	3.209	7.036	4.249	3.562	Not significant
ENSSSCG00000002807	USB1	0.771386	0.00425142	0.00975628	2.966	3.479	2.525	1.795	0.924	1.499	1.294	1.629	Not significant
ENSSSCG00000002808	ZNF319	0.645395	0.0138195	0.0275268	1.321	2.502	0.981	0.772	0.444	0.822	0.65	0.812	Not significant
ENSSSCG00000002812	KIFC3	1.32955	0.00304448	0.00723612	2.648	2.13	1.894	5.8	0.764	1.448	0.915	1.282	Up regulated
ENSSSCG00000002813	KATNB1	0.29522	0.393739	0.480802	1.158	2.01	2.683	3.563	1.113	0.789	2.293	1.33	Not significant
ENSSSCG00000002815	ADGRG1	-1.22841	0.00492508	0.0111447	3.594	2.006	2.544	5.261	7.866	9.169	4.801	6.378	Down regulated
ENSSSCG00000002818	PLLP	-0.809886	0.0500646	0.0845381	1.276	0.446	0.282	0.345	0.839	0.771	0.893	0.787	Not significant
ENSSSCG00000002819	NA	0.823255	0.0587298	0.0969323	6.176	9.453	7.238	4.168	2.155	2.931	5.109	3.674	Not significant
ENSSSCG00000002820	RSPRY1	-0.888107	0.00182415	0.00461257	1.038	1.217	1.083	1.068	1.454	2.657	1.27	1.813	Not significant
ENSSSCG00000002822	AMFR	-0.532847	0.0681841	0.109893	4.66	6.62	5.235	7.249	6.453	7.271	5.405	10.97	Not significant
ENSSSCG00000002825	NA	3.69906	0.00202821	0.0050625	0.504	4.059	0.072	0.089	0.019	0.18	0.012	0	Up regulated
ENSSSCG00000002829	MMP2	0.829303	0.00667582	0.0145375	49.812	61.971	38.37	33.309	20.71	37.844	12.957	18.641	Not significant
ENSSSCG00000002831	IRX3	0.340338	0.478908	0.563434	4.917	5.62	2.5	3.874	4.398	2.886	1.006	2.649	Not significant
ENSSSCG00000002838	ZNF423	3.39572	1.98997e-20	7.553e-19	35.008	52.374	14.15	11.566	1.692	2.648	2.159	2.074	Up regulated
ENSSSCG00000002841	N4BP1	-0.801822	2.4113e-06	1.17274e-05	4.617	4.825	3.025	3.131	4.625	7.006	5.035	6.375	Not significant
ENSSSCG00000002844	PHKB	-2.78161	4.37326e-35	6.03784e-33	4.614	4.89	6.178	4.081	21.502	31.199	31.018	25.357	Down regulated
ENSSSCG00000002846	DNAJA2	-0.683345	0.0818858	0.128634	5.191	5.932	5.657	3.646	3.996	4.615	8.133	12.307	Not significant
ENSSSCG00000002847	GPT2	-0.567283	0.46788	0.553647	0.153	0.339	0.341	0.453	0.094	0.125	0.555	1.534	Not significant
ENSSSCG00000002852	PLEKHF1	0.767225	0.027816	0.0506141	10.89	16.15	15.954	11.086	5.084	5.847	11.158	5.661	Not significant
ENSSSCG00000002854	POP4	0.509078	0.179465	0.250434	1.718	2.395	1.05	0.882	2.103	2.502	3.35	4.12	Not significant
ENSSSCG00000002859	ANKRD27	0.738642	0.00937782	0.0196394	4.802	5.322	2.955	2.54	1.901	2.691	1.746	1.418	Not significant
ENSSSCG00000002860	PDCD5	-1.48845	3.51104e-05	0.000132806	5.405	6.087	7.634	19.16	12.214	14.089	20.361	19.606	Down regulated
ENSSSCG00000002863	LRP3	0.561045	0.0635481	0.103722	8.439	10.973	3.453	5.141	5.143	4.649	4.477	4.692	Not significant
ENSSSCG00000002864	SLC7A10	1.44857	0.0445959	0.0764951	2.008	6.093	1.255	1.034	0.488	2.594	0.172	0.296	Not significant
ENSSSCG00000002865	GPATCH1	-0.456382	0.0719787	0.114985	1.492	2.259	1.228	1.226	1.207	1.99	1.798	2.229	Not significant
ENSSSCG00000002866	CEBPA	1.69967	0.0254582	0.0469111	4.186	14.881	2.434	1.588	0.499	6.094	0.446	0.397	Up regulated
ENSSSCG00000002867	CEBPG	-0.49657	0.364239	0.450758	4.433	5.249	5.637	5.988	2.76	2.617	6.985	15.484	Not significant
ENSSSCG00000002868	PEPD	1.55325	8.45603e-11	9.06765e-10	24.01	38.514	19.161	14.305	5.794	6.831	6.833	8.336	Up regulated
ENSSSCG00000002869	LSM14A	-0.318833	0.12845	0.188937	8.955	11.664	9.522	4.85	8.799	12.4	8.502	13.339	Not significant
ENSSSCG00000002872	GARRE1	-0.463399	0.079609	0.125522	1.225	1.415	0.791	0.968	1.081	1.97	0.957	1.178	Not significant
ENSSSCG00000002873	GPI	-1.83208	1.26784e-06	6.47401e-06	31.006	22.355	48.808	40.373	100.5	114.317	139.569	102.74	Down regulated
ENSSSCG00000002875	NA	-1.38621	0.00164406	0.00419464	1.1	1.182	1.982	1.616	2.867	3.069	4.509	7.388	Down regulated
ENSSSCG00000002877	NA	-1.49066	2.98523e-06	1.42859e-05	0.633	0.666	0.335	0.351	0.758	1.211	0.791	1.123	Down regulated
ENSSSCG00000002879	GRAMD1A	0.153176	0.651141	0.72091	5.985	6.998	6.663	9.348	4.018	5.608	7.104	5.901	Not significant
ENSSSCG00000002885	USF2	-0.0669051	0.717487	0.778376	40.644	44.505	40.521	28.282	33.572	30.092	39.509	30.365	Not significant
ENSSSCG00000002895	KMT2B	1.17392	0.000258021	0.000804201	6.693	5.701	6.154	9.463	2.28	3.004	2.562	3.194	Up regulated
ENSSSCG00000002898	LIN37	-0.427118	0.200189	0.27443	5.328	6.044	6.321	7.652	5.267	7.362	8.239	9.561	Not significant
ENSSSCG00000002904	HAUS5	0.920497	0.00703759	0.0152173	2.407	2.255	1.065	1.829	0.852	1.244	0.563	0.718	Not significant
ENSSSCG00000002905	RBM42	0.29261	0.31101	0.394976	18.17	22.459	14.026	13.554	8.634	8.645	14.576	16.023	Not significant
ENSSSCG00000002906	ETV2	-0.815162	0.132274	0.193788	0.994	0.604	1.119	0.612	1.386	1.068	2.407	0.611	Not significant
ENSSSCG00000002907	NA	-1.81042	1.10512e-17	3.00642e-16	30.726	39.005	29.863	22.707	85.585	85.766	88.426	93.289	Down regulated
ENSSSCG00000002910	ALKBH6	-0.0473686	0.88311	0.91312	5.122	5.4	2.606	2.183	3.394	4.033	2.677	2.896	Not significant
ENSSSCG00000002916	APLP1	1.13825	0.0413478	0.0715361	1.987	1.883	0.493	0.958	0.658	0.828	0.204	0.345	Not significant
ENSSSCG00000002917	NFKBID	0.817142	0.0267391	0.0489611	3.17	2.801	1.048	0.938	1.194	0.912	0.676	0.746	Not significant
ENSSSCG00000002919	TYROBP	1.15513	0.0769958	0.121941	17.882	25.486	7.682	2.106	5.142	8.977	2.963	2.096	Not significant
ENSSSCG00000002921	CLIP3	2.75538	2.7856e-40	5.39772e-38	7.554	7.366	7.33	6.073	0.782	1.125	0.749	0.957	Up regulated
ENSSSCG00000002923	WDR62	0.595391	0.156586	0.223171	0.457	0.478	0.497	1.034	0.55	0.812	0.511	0.766	Not significant
ENSSSCG00000002926	TBCB	0.0180657	0.943581	0.958009	12.726	17.711	10.524	7.548	7.951	9.261	11.899	10.379	Not significant
ENSSSCG00000002927	LRFN3	0.0423275	0.941525	0.956597	0.467	0.481	1.265	0.997	0.593	0.601	1.179	0.558	Not significant
ENSSSCG00000002932	ZNF567	-0.673351	0.133982	0.195875	0.394	0.523	0.104	0.499	0.302	0.771	0.337	1.13	Not significant
ENSSSCG00000002935	NA	-0.548191	0.12283	0.182133	0.853	1.459	0.892	0.52	1.608	1.62	0.698	1.585	Not significant
ENSSSCG00000002950	NA	1.49765	1.00988e-12	1.48722e-11	4.656	4.426	2.979	4.105	1.156	1.413	1.082	1.356	Up regulated
ENSSSCG00000002952	YIF1B	-0.375268	0.247864	0.327276	4.364	6.017	6.691	6.641	6.428	5.678	6.908	7.483	Not significant
ENSSSCG00000002953	NA	-0.123888	0.731051	0.789599	1.534	1.777	0.902	0.742	0.97	1.456	1.257	0.763	Not significant
ENSSSCG00000002954	SPINT2	1.59179	0.12494	0.184684	0.72	1.068	0.453	0	0.062	0.42	0.096	0.078	Not significant
ENSSSCG00000002957	GGN	2.61765	1.30218e-05	5.44383e-05	1.967	2.113	0.669	0.503	0.168	0.286	0.064	0.133	Up regulated
ENSSSCG00000002959	FAM98C	0.864354	0.00292816	0.00699428	5.391	5.019	4.937	4.707	2.1	1.883	2.585	2.923	Not significant
ENSSSCG00000002960	RASGRP4	1.9651	0.000620724	0.00175702	1.406	2.712	0.907	0.794	0.244	0.727	0.156	0.126	Up regulated
ENSSSCG00000002962	MAP4K1	1.08858	0.0923082	0.142723	0.839	1.021	0.467	0.255	0.253	0.524	0.127	0.109	Not significant
ENSSSCG00000002963	NA	0.330431	0.229214	0.306981	57.345	103.822	29.067	29.676	42.892	39.29	29.62	31.081	Not significant
ENSSSCG00000002965	NA	-0.346731	0.155863	0.222388	13.319	14.357	11.755	13.992	17.348	26.225	19.394	16.408	Not significant
ENSSSCG00000002989	AKT2	0.68985	7.88796e-07	4.17453e-06	28.38	31.315	21.856	23.003	11.27	16.126	12.142	13.565	Not significant
ENSSSCG00000002993	CYP2A19	2.46399	4.51774e-06	2.09834e-05	3.027	3.187	0.95	2.807	0.422	0.671	0.144	0.276	Up regulated
ENSSSCG00000002995	NA	3.78033	0.188712	0.260964	6.412	0	0	4.553	0.031	0.728	0	2.667	Not significant
ENSSSCG00000002996	NA	1.27224	0.155953	0.222458	0.388	13.711	5.325	1.264	2.029	0.718	4.354	1.866	Not significant
ENSSSCG00000002998	SNRPA	-0.453842	0.174292	0.244018	8.251	6.564	8.097	7.148	5.916	7.326	9.069	13.979	Not significant
ENSSSCG00000003000	NA	1.18854	4.60061e-05	0.000169662	5.429	2.768	2.405	2.855	1.412	1.403	1.291	1.249	Up regulated
ENSSSCG00000003006	CYP2B22	-0.454988	0.44114	0.527762	3.456	3.637	7.307	10.45	4.621	4.201	6.232	19.017	Not significant
ENSSSCG00000003013	B9D2	1.47522	0.000128415	0.000428504	2.383	2.783	2.473	0.842	0.638	0.688	0.581	0.546	Up regulated
ENSSSCG00000003015	EXOSC5	-0.423568	0.300004	0.383424	2.616	6.985	4.137	2.685	3.19	3.179	5.157	6.911	Not significant
ENSSSCG00000003016	CCDC97	0.417783	0.130874	0.192017	11.173	13.991	7.267	6.601	4.765	4.639	6.102	8.504	Not significant
ENSSSCG00000003017	TGFB1	0.3392	0.216129	0.292873	5.374	8	4.778	4.411	3.078	5.536	3.506	2.815	Not significant
ENSSSCG00000003018	LIPE	-0.311668	0.286062	0.367947	4.164	4.886	2.577	2.626	2.144	5.945	2.956	3.041	Not significant
ENSSSCG00000003021	MEGF8	1.45785	0.00087748	0.00239244	8.127	3.365	5.648	10.63	1.876	2.507	1.972	3.057	Up regulated
ENSSSCG00000003022	TMEM145	-0.122917	0.774428	0.826927	1.218	2.179	0.937	1.037	0.567	1.486	1.763	1.165	Not significant
ENSSSCG00000003030	CIC	0.948974	0.000265771	0.000825722	14.856	21.799	9.623	11.746	6.399	9.55	4.48	5.507	Not significant
ENSSSCG00000003035	NA	-1.02065	4.81824e-07	2.645e-06	10.339	13.736	11.091	6.976	16.239	18.126	19.639	17.487	Down regulated
ENSSSCG00000003040	ARHGEF1	1.74824	7.65646e-08	4.97737e-07	16.39	10.792	13.159	14.855	3.679	4.773	3.216	2.587	Up regulated
ENSSSCG00000003042	NA	0.978221	0.000756881	0.00209991	124.282	183.564	70.308	68.101	33.956	38.138	50.736	50.164	Not significant
ENSSSCG00000003046	NA	0.593968	0.000322721	0.000981942	61.414	70.766	50.956	40.405	28.488	31.679	28.286	24.733	Not significant
ENSSSCG00000003054	ZNF575	0.41156	0.19427	0.267279	1.667	2.232	1.019	1.017	0.827	0.967	0.857	1.122	Not significant
ENSSSCG00000003055	XRCC1	-0.19559	0.402797	0.49002	4.123	4.933	3.169	3.714	3.012	3.686	3.107	3.528	Not significant
ENSSSCG00000003059	ZNF428	2.15222	2.29562e-17	5.93798e-16	19.102	24.545	12.523	12.46	3.84	3.043	2.88	3.554	Up regulated
ENSSSCG00000003061	CADM4	-0.0114201	0.981684	0.986238	0.867	0.564	0.403	1	0.656	0.486	0.489	0.924	Not significant
ENSSSCG00000003064	ETHE1	0.0344516	0.887763	0.916559	4.109	5.775	3.624	2.285	2.785	3.302	3.287	3.341	Not significant
ENSSSCG00000003068	SMG9	0.284077	0.370446	0.457569	1.319	1.165	1.546	1.63	0.915	0.869	0.97	1.159	Not significant
ENSSSCG00000003070	ZNF45	-0.482103	0.106796	0.161717	0.724	1.765	0.843	1.234	1.098	1.382	1.12	1.304	Not significant
ENSSSCG00000003072	ZNF283	0.386501	0.299066	0.382313	0.886	2.188	0.887	1.178	0.468	1.011	0.69	0.898	Not significant
ENSSSCG00000003076	NA	0.566966	0.547408	0.627647	0.509	1.652	0	0.707	0.272	0.534	0.242	0.238	Not significant
ENSSSCG00000003079	NA	-1.36889	0.122152	0.181315	0.266	0.103	0.627	3.075	0.512	1.061	3.052	6.939	Not significant
ENSSSCG00000003080	NA	-2.99662	0.032619	0.0582407	0	0	0	0.237	0.034	0.192	0.145	1.032	Not significant
ENSSSCG00000003081	CEACAM16	-1.75576	0.0106522	0.0219257	0.601	0.074	0.195	0.175	1.416	0.794	0.345	0.228	Down regulated
ENSSSCG00000003085	CLPTM1	-0.660094	0.00130545	0.00341393	10.927	12.585	12.161	9.506	15.853	19.901	20.005	18.9	Not significant
ENSSSCG00000003086	NA	1.32775	0.528678	0.610162	0	2.159	0	0	0.114	0	0.053	0.049	Not significant
ENSSSCG00000003088	APOE	2.02662	0.00338996	0.0079732	20.721	59.853	3.883	11.194	2.21	17.632	0.814	2.432	Up regulated
ENSSSCG00000003089	TOMM40	-0.459837	0.402185	0.489492	13.175	15.768	20.319	34.393	13.087	13.85	31.53	47.423	Not significant
ENSSSCG00000003090	NA	-0.432863	0.219043	0.295943	3.63	2.796	1.586	3.095	4.038	4.536	2.987	2.487	Not significant
ENSSSCG00000003091	IRF2BP1	0.440492	0.0204237	0.03864	6.761	8.054	5.263	4.153	3.419	4.591	3.18	3.682	Not significant
ENSSSCG00000003093	SYMPK	-0.0198919	0.95147	0.963341	4.734	5.367	5.23	7.012	4.571	5.886	5.409	3.976	Not significant
ENSSSCG00000003098	PPP5C	-0.846239	0.00792343	0.016911	5.404	5.401	5.191	6.96	7.315	7.449	10.188	11.202	Not significant
ENSSSCG00000003100	CCDC61	1.19322	0.000303391	0.000928757	7.343	4.723	6.932	7.83	2.635	3.04	2.533	2.841	Up regulated
ENSSSCG00000003101	HIF3A	2.3528	1.76479e-09	1.52282e-08	12.839	19.179	9.843	6.529	2.52	2.693	1.037	1.383	Up regulated
ENSSSCG00000003103	FKRP	-0.200707	0.569101	0.647012	2.013	1.195	1.77	2.01	1.539	1.761	1.466	2.54	Not significant
ENSSSCG00000003104	STRN4	-0.209809	0.518781	0.600723	25.536	27.004	28.64	31.746	21.786	24.199	39.142	29.411	Not significant
ENSSSCG00000003105	SLC1A5	0.642349	0.000458146	0.00134081	8.597	15.804	7.289	8.734	3.3	8.367	3.596	7.792	Not significant
ENSSSCG00000003106	AP2S1	0.310359	0.167937	0.236831	34.104	44.866	37.473	21.945	19.896	22.114	27.396	23.733	Not significant
ENSSSCG00000003107	ARHGAP35	-0.155571	0.463039	0.549389	6.936	8.968	6.736	7.377	5.706	6.922	6.525	9.596	Not significant
ENSSSCG00000003109	TMEM160	0.130399	0.687263	0.75164	6.029	8.086	5.481	5.97	4.624	3.802	6.267	5.196	Not significant
ENSSSCG00000003110	ZC3H4	1.57482	4.08586e-13	6.36507e-12	9.372	10.992	5.849	8.755	2.25	2.445	2.193	3.032	Up regulated
ENSSSCG00000003111	SAE1	0.493999	0.0126584	0.0255132	13.01	20.066	12.376	9.825	4.99	7.956	6.337	10.176	Not significant
ENSSSCG00000003112	NA	2.42225	1.8108e-15	3.7524e-14	2.14	5.175	1.664	3.885	0.312	0.55	0.325	0.828	Up regulated
ENSSSCG00000003114	DHX34	1.04843	0.00117529	0.00310701	2.874	2.871	1.851	4.052	0.898	1.288	1.18	1.529	Up regulated
ENSSSCG00000003115	MEIS3	2.83309	4.57718e-18	1.33039e-16	6.212	6.181	7.357	3.976	0.648	1.447	0.955	0.844	Up regulated
ENSSSCG00000003120	NAPA	-0.702311	9.08837e-05	0.000313201	21.91	21.721	16.141	14.402	22.395	26.754	26.717	38.997	Not significant
ENSSSCG00000003121	KPTN	1.73169	0.00019659	0.000629008	3.212	2.855	1.879	4.452	1.041	0.818	0.387	0.947	Up regulated
ENSSSCG00000003128	LIG1	1.45994	4.1017e-05	0.000153103	3.73	2.974	1.315	3.275	0.709	0.915	0.702	0.902	Up regulated
ENSSSCG00000003132	NA	0.806519	0.00149592	0.00385678	23.665	21.666	14.252	12.708	8.336	11.562	5.467	9.441	Not significant
ENSSSCG00000003134	GRWD1	-0.015723	0.969762	0.977015	3.284	4.387	3.164	4.347	1.715	2.046	4.146	5.347	Not significant
ENSSSCG00000003136	CYTH2	0.907138	8.92339e-06	3.86657e-05	10.833	12.39	10.348	11.162	4.577	6.36	5.218	6.012	Not significant
ENSSSCG00000003137	PLEKHA4	2.89824	3.88694e-17	9.73499e-16	20.422	17.595	10.913	8.111	2.229	1.939	1.237	0.916	Up regulated
ENSSSCG00000003139	BCAT2	-0.882082	0.0204114	0.0386232	19.617	24.234	10.947	13.337	32.953	37.922	18.12	14.796	Not significant
ENSSSCG00000003140	FGF21	-1.25897	0.371661	0.458967	0	0	0.095	1.219	0.059	0.068	0.247	2.31	Not significant
ENSSSCG00000003142	IZUMO1	-1.65555	6.39435e-05	0.000227303	3.482	2.63	2.253	6.214	9.675	11.48	6.266	13.404	Down regulated
ENSSSCG00000003143	MAMSTR	-1.38577	0.000174668	0.000566748	6.689	6.409	4.674	9.853	17.539	21.773	11.183	13.615	Down regulated
ENSSSCG00000003144	DHDH	0.0147096	0.947845	0.961072	17.58	17.519	11.402	12.69	10.813	15.104	9.726	9.628	Not significant
ENSSSCG00000003147	CA11	2.05373	0.000574476	0.00164253	7.026	5.613	1.536	2.642	1.221	1.17	0.246	0.587	Up regulated
ENSSSCG00000003148	DBP	1.40333	0.0768215	0.121718	21.67	29.63	2.729	2.644	3.84	10.786	1.204	1.453	Not significant
ENSSSCG00000003152	RUVBL2	0.474572	0.0752886	0.119763	6.113	7.92	5.969	8.194	3.365	3.186	4.079	5.033	Not significant
ENSSSCG00000003153	FTL	2.32348	8.47526e-09	6.52329e-08	492.792	685.193	271.128	129.232	57.907	93.131	46.772	53.263	Up regulated
ENSSSCG00000003154	GYS1	-2.03031	0.000178748	0.000577949	18.714	11.158	25.193	43.439	59.599	60.277	99.061	153.509	Down regulated
ENSSSCG00000003155	PPP1R15A	0.409793	0.413399	0.500492	11.941	9.949	26.352	24.824	7.152	13.012	11.407	21.828	Not significant
ENSSSCG00000003156	HRC	-2.78728	1.19173e-13	1.99434e-12	15.925	11.534	8.097	19.684	84.631	74.3	86.403	90.791	Down regulated
ENSSSCG00000003157	LIN7B	-1.23826	0.033401	0.0594448	0.795	1.417	0.671	0.515	2.094	2.627	1.285	0.889	Not significant
ENSSSCG00000003159	KCNA7	-0.470438	0.373565	0.46106	7.633	2.282	6.967	10.475	9.952	10.658	8.102	6.149	Not significant
ENSSSCG00000003160	NTF4	0.848502	0.0670258	0.108405	12.571	3.518	13.365	11.887	6.805	4.879	5.063	4.585	Not significant
ENSSSCG00000003165	RPS11	0.546748	0.114055	0.17109	1009.72	1359.65	541.758	392.233	548.18	531.919	369.329	341.691	Not significant
ENSSSCG00000003169	PIH1D1	-0.478478	0.0959619	0.147561	4.137	4.534	2.813	1.703	2.961	3.723	4.681	3.85	Not significant
ENSSSCG00000003177	BCL2L12	-0.265235	0.284769	0.366898	4.272	4.874	3.57	2.819	4.11	3.457	3.761	3.713	Not significant
ENSSSCG00000003178	IRF3	0.86088	0.00137361	0.00357483	10.152	9.679	9.328	8.848	4.837	5.82	3.635	3.69	Not significant
ENSSSCG00000003183	RRAS	-0.066651	0.827138	0.868994	87.362	127.671	53.545	39.096	59.738	54.063	74.066	71.642	Not significant
ENSSSCG00000003187	NA	0.57939	0.0315783	0.0565324	38.727	44.381	20.118	22.262	16.016	26.512	13.271	15.195	Not significant
ENSSSCG00000003189	PRMT1	-1.2203	0.000507766	0.00147315	13.661	15.4	12.356	18.897	26.9	29.89	39.899	78.876	Down regulated
ENSSSCG00000003192	IL4I1	-0.106694	0.661281	0.729363	4.125	6.114	4.125	3.574	3.182	3.481	4.406	5.106	Not significant
ENSSSCG00000003193	TBC1D17	0.433142	0.233443	0.311549	10.131	9.033	9.402	15.676	8.018	7.403	10.234	11.331	Not significant
ENSSSCG00000003194	AKT1S1	-1.0202	9.29153e-06	4.00879e-05	19.355	25.002	24.026	17.138	36.832	35.947	43.197	31.751	Down regulated
ENSSSCG00000003195	PNKP	0.729262	0.0183353	0.0351952	10.616	7.707	7.974	11.4	4.974	6.279	3.869	4.719	Not significant
ENSSSCG00000003196	PTOV1	-0.0787972	0.672174	0.739091	21.11	22.62	16.71	16.197	16.526	21.437	14.151	16.502	Not significant
ENSSSCG00000003197	MED25	0.526805	0.0257827	0.0473906	11.918	13.499	6.525	10.238	6.087	6.467	5.466	6.424	Not significant
ENSSSCG00000003198	FUZ	0.276772	0.570554	0.648397	1.47	1.562	1.089	1.023	1.249	1.31	0.476	0.569	Not significant
ENSSSCG00000003199	AP2A1	-0.0609367	0.79639	0.844645	20.499	22.301	19.826	22.677	17.566	19.58	20.412	19.286	Not significant
ENSSSCG00000003201	ATF5	-0.454804	0.726629	0.786131	12.479	33.178	37.894	114.134	3.396	2.703	64.035	184.114	Not significant
ENSSSCG00000003204	VRK3	-0.0864101	0.810426	0.855669	2.53	2.217	2.489	2.201	1.37	1.4	2.638	3.894	Not significant
ENSSSCG00000003211	NR1H2	0.167096	0.458759	0.545425	17.585	23.149	15.513	15.845	11.142	12.195	15.486	15.007	Not significant
ENSSSCG00000003216	POLD1	1.46471	6.55626e-06	2.93654e-05	3.412	3.243	1.851	3.876	0.601	0.911	0.987	1.181	Up regulated
ENSSSCG00000003217	ASPDH	-1.27217	0.0479403	0.0815369	35.401	15.556	32.08	107.967	114.38	61.289	77.573	148.185	Not significant
ENSSSCG00000003218	MYBPC2	-1.31027	0.00517345	0.0116163	292.92	123.392	265.252	446.379	648.141	665.401	716.56	576.942	Down regulated
ENSSSCG00000003219	FAM71E1	1.02501	0.139847	0.203052	0.986	1.228	0.367	0.587	0.32	0.515	0.3	0.127	Not significant
ENSSSCG00000003229	ETFB	-0.822256	0.00351748	0.00822756	10.284	9.989	12.619	11.092	44.902	39.131	45.674	34.702	Not significant
ENSSSCG00000003231	NKG7	0.896572	0.325694	0.410931	4.654	6.458	1.471	0.61	2.036	2.97	0.176	0.263	Not significant
ENSSSCG00000003233	ZNF175	0.520457	0.163333	0.231224	1.076	1.519	1.002	0.552	0.401	0.689	0.731	0.597	Not significant
ENSSSCG00000003236	NA	1.11196	0.0700026	0.112218	1.623	2.204	2.601	0.207	0.428	0.748	0.458	0.222	Not significant
ENSSSCG00000003238	SPACA6	2.56132	0.000261356	0.000813608	2.141	0.67	2.276	3.283	0.298	0.616	0.25	0.146	Up regulated
ENSSSCG00000003253	MYADM	0.292823	0.255475	0.33544	18.429	26.204	21.698	23.32	12.778	19.661	14.38	24.34	Not significant
ENSSSCG00000003257	CACNG6	-2.07221	2.65114e-06	1.28092e-05	2.473	1.351	1.469	3.127	10.178	8.713	6.668	6.611	Down regulated
ENSSSCG00000003261	NA	-1.90342	1.22208e-12	1.76212e-11	11.369	16.849	12.15	10.193	48.216	36.87	42.845	32.41	Down regulated
ENSSSCG00000003262	TFPT	0.182245	0.633557	0.704987	7.938	7.065	6.669	7.978	3.932	3.589	7.61	7.571	Not significant
ENSSSCG00000003263	PRPF31	0.648755	0.0131549	0.0263886	9.182	8.924	7.019	8.935	3.498	4.214	5.291	5.751	Not significant
ENSSSCG00000003264	CNOT3	0.439593	0.0844911	0.132126	8.735	6.852	6.896	8.282	4.417	5.571	5.205	5.62	Not significant
ENSSSCG00000003265	LENG1	-0.744689	0.0244339	0.0452274	0.885	0.99	0.867	0.849	1.187	1.137	1.481	1.374	Not significant
ENSSSCG00000003267	MBOAT7	0.749562	0.0023677	0.00579978	5.134	5.343	3.278	4.091	2.259	2.796	1.576	2.369	Not significant
ENSSSCG00000003268	TSEN34	1.43512	6.84566e-09	5.37005e-08	7.96	8.905	5.267	4.943	1.682	1.886	2.38	2.48	Up regulated
ENSSSCG00000003269	LENG9	1.86042	0.000542386	0.00156047	2.054	4.514	1.241	0.976	0.325	0.607	0.667	0.281	Up regulated
ENSSSCG00000003288	HSPBP1	-0.667664	0.171709	0.240951	3.787	4.926	5.196	6.721	4.144	3.474	8.88	14.035	Not significant
ENSSSCG00000003289	ISOC2	-0.912662	0.000183075	0.000590212	10.044	14.404	7.32	7.781	14.084	14.387	12.451	22.83	Not significant
ENSSSCG00000003301	PPP6R1	0.68233	0.0163345	0.0318979	22.273	18.01	18.054	24.512	9.335	11.305	11.827	13.396	Not significant
ENSSSCG00000003317	ZNF787	0.681556	0.000981754	0.00265005	5.329	6.666	5.131	4.117	3.116	3.004	3.046	3.442	Not significant
ENSSSCG00000003326	PEG3	1.87981	1.79047e-12	2.5192e-11	8.954	6.721	6.204	6.86	1.215	2.108	1.884	1.505	Up regulated
ENSSSCG00000003329	ACAP3	1.51361	0.00013997	0.000463558	13.44	9.229	6.101	7.37	3.666	3.598	1.693	1.527	Up regulated
ENSSSCG00000003332	SDF4	0.262372	0.2576	0.337829	27.189	20.647	23.467	22.386	16.068	19.234	17.571	15.686	Not significant
ENSSSCG00000003334	UBE2J2	-1.01787	0.00030742	0.000939789	6.442	9.119	7.841	6.345	10.755	10.461	15.426	15.876	Down regulated
ENSSSCG00000003338	PUSL1	0.0388411	0.916017	0.937752	2.116	1.879	2.185	2.582	1.095	2.677	4.304	6.224	Not significant
ENSSSCG00000003339	INTS11	0.293284	0.374682	0.462092	5.1	8.808	5.078	7.838	3.338	3.369	5.523	5.84	Not significant
ENSSSCG00000003342	DVL1	0.667898	0.0566263	0.0939942	78.49	55.322	72.758	100.091	42.901	42.684	49.127	37.939	Not significant
ENSSSCG00000003343	ATAD3A	0.700218	0.221054	0.298222	3.674	2.764	4.852	9.203	1.485	1.716	3.809	4.559	Not significant
ENSSSCG00000003344	VWA1	0.856678	0.0232297	0.043274	7.168	7.664	3.001	3.309	2.458	3.879	1.763	1.687	Not significant
ENSSSCG00000003348	NA	-1.09763	1.12043e-07	6.99558e-07	14.346	16.871	12.686	9.218	21.867	20.905	28.742	25.11	Down regulated
ENSSSCG00000003350	MIB2	1.11418	0.00233776	0.00573791	29.875	16.808	21.37	34.496	11.121	11.327	11.159	10.017	Up regulated
ENSSSCG00000003351	MMP23B	1.3392	0.0493122	0.0834462	17.561	19.098	3.221	8.56	4.883	8.172	0.761	1.677	Not significant
ENSSSCG00000003352	NA	0.103302	0.765496	0.819194	14.205	12.847	13.58	20.336	11.292	11.061	14.871	13.617	Not significant
ENSSSCG00000003353	SLC35E2B	1.11741	0.00493043	0.0111523	3.71	4.808	1.958	2.355	1.24	2.213	0.617	0.863	Up regulated
ENSSSCG00000003354	CCNL2	-1.03968	0.0137479	0.0274089	11.589	6.269	13.061	17.503	19.84	24.301	18.66	23.175	Down regulated
ENSSSCG00000003359	TPRG1L	0.98172	1.09888e-05	4.67876e-05	10.555	13.795	11.147	8.502	6.528	5.791	7.212	5.705	Not significant
ENSSSCG00000003360	WRAP73	0.671545	0.0905111	0.14021	7.705	4.883	6.113	10.92	4.286	5.358	3.425	4.212	Not significant
ENSSSCG00000003362	CEP104	1.05622	0.00645034	0.0141049	3.063	2.737	3.655	5.267	1.098	1.745	1.692	1.997	Up regulated
ENSSSCG00000003369	RPL22	-0.678503	0.00137158	0.00357037	118.523	144.868	76.038	52.723	92.709	111.456	119.062	120.251	Not significant
ENSSSCG00000003371	GPR153	3.64085	1.33314e-28	1.0443e-26	7.998	12.564	9.059	4.146	0.594	0.399	0.681	0.516	Up regulated
ENSSSCG00000003374	ESPN	3.27598	0.00643525	0.0140747	1.815	1.761	0	0.128	0.134	0.128	0.01	0.038	Up regulated
ENSSSCG00000003376	PLEKHG5	1.43986	0.000432392	0.00127422	2.654	1.756	2.113	3.739	0.733	1.37	0.622	0.705	Up regulated
ENSSSCG00000003379	KLHL21	-0.524361	0.217755	0.294677	3.666	3.478	6.835	5.526	3.536	6.603	8.182	7.164	Not significant
ENSSSCG00000003384	DNAJC11	-0.595197	0.0742578	0.118352	8.547	8.29	5.051	6.25	5.21	7.087	10.269	14.034	Not significant
ENSSSCG00000003385	PARK7	-1.22137	2.26832e-08	1.62265e-07	40.639	59.8	40.658	32.775	82.833	75.793	96.813	83.621	Down regulated
ENSSSCG00000003393	TMEM201	-0.342264	0.508665	0.59139	5.399	4.494	9.772	10.349	5.124	5.293	13.689	11.368	Not significant
ENSSSCG00000003396	CLSTN1	0.371637	0.192247	0.265056	12.935	11.049	11.678	15.174	8.1	8.6	8.035	10.253	Not significant
ENSSSCG00000003398	UBE4B	0.980589	0.00360097	0.00840149	7.088	6.152	7.701	8.69	2.479	2.961	3.105	5.201	Not significant
ENSSSCG00000003400	NMNAT1	-1.53212	9.72229e-06	4.17994e-05	0.363	0.401	0.382	0.316	0.616	0.777	1.142	1.125	Down regulated
ENSSSCG00000003401	KIF1B	-1.61971	0.00058475	0.00166845	7.683	7.501	14.023	15.818	20.567	22.379	35.593	51.882	Down regulated
ENSSSCG00000003402	PGD	1.07376	2.34932e-06	1.14573e-05	10.052	14.809	8.74	8.826	2.666	7.069	2.968	5.369	Up regulated
ENSSSCG00000003403	NA	-0.0893667	0.881576	0.91179	0.557	1.156	0.928	0.318	0.529	0.72	0.515	1.113	Not significant
ENSSSCG00000003404	DFFA	0.0825267	0.731149	0.789599	3.081	4.233	3.054	2.065	1.8	2.25	2.653	2.533	Not significant
ENSSSCG00000003405	PEX14	-0.456066	0.130669	0.191818	4.401	3.94	2.287	4.467	4.109	4.47	4.212	4.896	Not significant
ENSSSCG00000003407	CASZ1	0.52088	0.380238	0.467572	4.382	1.966	5.713	12.781	2.81	3.438	4.831	5.692	Not significant
ENSSSCG00000003412	EXOSC10	-0.948132	0.000163082	0.000531966	3.782	6.224	2.684	3.927	4.908	6.306	6.83	8.343	Not significant
ENSSSCG00000003413	MTOR	-0.088446	0.822999	0.865387	4.318	4.629	5.322	8.039	3.4	4.585	6.207	7.004	Not significant
ENSSSCG00000003419	MAD2L2	0.685191	0.0254121	0.0468496	5.747	7.676	5.437	2.363	2.744	2.611	3.286	2.22	Not significant
ENSSSCG00000003421	FBXO6	1.04183	1.62565e-05	6.65013e-05	6.497	10.21	7.75	4.066	3.764	2.677	2.929	2.365	Up regulated
ENSSSCG00000003428	MTHFR	1.62919	5.53486e-10	5.19393e-09	5.085	8.289	4.086	3.935	1.17	2.367	1.031	1.244	Up regulated
ENSSSCG00000003429	CLCN6	-0.235443	0.406811	0.493706	0.955	1.245	0.983	0.828	0.784	1.542	0.86	0.902	Not significant
ENSSSCG00000003432	KIAA2013	-0.821441	0.00261939	0.00633585	7.264	6.934	7.507	7.338	8.69	10.846	14.222	10.945	Not significant
ENSSSCG00000003433	PLOD1	0.23317	0.399054	0.486324	19.161	19.551	10.225	12.983	11.278	16.175	8.478	8.795	Not significant
ENSSSCG00000003434	MFN2	-1.02548	0.00265644	0.0064146	10.535	9.728	10.441	16.545	18.364	20.178	18.455	29.19	Down regulated
ENSSSCG00000003435	MIIP	1.2748	1.51715e-07	9.23757e-07	5.466	8.943	3.686	3.925	2.343	2.663	2.872	3.523	Up regulated
ENSSSCG00000003438	VPS13D	0.678151	0.0194119	0.0369913	2.469	2.581	2.238	3.595	1.225	1.624	1.33	1.8	Not significant
ENSSSCG00000003439	DHRS3	0.618764	0.230733	0.308605	10.837	20.662	4.302	5.879	5.807	12.846	3.442	2.817	Not significant
ENSSSCG00000003449	LRRC38	-0.754065	0.230252	0.308184	0.123	0.393	0.609	0.936	0.609	0.957	0.439	1.369	Not significant
ENSSSCG00000003451	PDPN	0.734948	0.00621196	0.013654	4.057	6.051	5.336	2.998	1.876	2.329	2.365	2.772	Not significant
ENSSSCG00000003458	CTRC	1.93138	5.30244e-10	5.0056e-09	22.822	30.12	39.9	20.311	4.866	7.572	7.33	5.615	Up regulated
ENSSSCG00000003460	CASP9	1.69429	4.96896e-07	2.71559e-06	2.663	2.954	1.723	1.088	0.62	0.737	0.397	0.437	Up regulated
ENSSSCG00000003461	RSC1A1	0.0658177	0.796702	0.844813	2.089	3.368	2.562	2.329	1.43	2.916	2.317	3.544	Not significant
ENSSSCG00000003464	DNAJC16	-0.513681	0.103567	0.157345	0.771	0.821	1.016	0.564	0.611	0.747	0.933	1.288	Not significant
ENSSSCG00000003465	FBLIM1	0.706151	0.0223795	0.0419022	11.018	9.367	6.229	5.295	3.397	4.484	2.027	3.338	Not significant
ENSSSCG00000003468	PLEKHM2	-0.117581	0.738021	0.796117	42.885	39.721	49.973	55.575	37.062	32.499	56.676	54.585	Not significant
ENSSSCG00000003471	EPHA2	0.537824	0.121494	0.180558	1.489	2.333	1.501	1.631	0.999	1.685	0.556	0.901	Not significant
ENSSSCG00000003472	ARHGEF19	1.70639	0.00562589	0.0125127	1.542	2.423	0.352	0.736	0.321	0.608	0.118	0.182	Up regulated
ENSSSCG00000003473	CPLANE2	1.6841	0.0176627	0.0341116	0.92	1.415	0.135	0.349	0.063	0.345	0.112	0.303	Up regulated
ENSSSCG00000003477	NECAP2	1.41309	5.13856e-07	2.7981e-06	3.972	5.405	2.587	1.987	1.414	2.113	1.248	1.422	Up regulated
ENSSSCG00000003478	CROCC	3.10568	9.08216e-16	1.94404e-14	5.077	3.24	2.696	5.669	0.407	0.588	0.353	0.34	Up regulated
ENSSSCG00000003479	MFAP2	1.39504	0.0221682	0.041549	48.733	78.122	13.556	13.972	14.742	21.114	4.163	5.817	Up regulated
ENSSSCG00000003485	RCC2	1.28731	6.86644e-12	8.59861e-11	7.301	8.744	5.407	5.214	1.779	2.208	2.122	3.245	Up regulated
ENSSSCG00000003486	ARHGEF10L	1.08495	3.13625e-05	0.000120152	17.46	13.384	10.856	15.656	5.999	6.585	6.117	5.914	Up regulated
ENSSSCG00000003488	UBR4	0.145182	0.578588	0.654765	6.47	6.666	4.983	7.924	4.206	5.539	4.46	5.641	Not significant
ENSSSCG00000003489	EMC1	-0.463375	0.277698	0.359069	4.379	2.372	4.226	9.946	4.411	5.879	5.641	11.219	Not significant
ENSSSCG00000003491	AKR7A2	-0.36022	0.106186	0.160926	6.023	9.041	6.319	4.368	5.111	6.883	5.587	4.199	Not significant
ENSSSCG00000003492	SLC66A1	0.0772052	0.82239	0.864993	2.176	2.229	2.258	2.699	1.534	2.938	1.765	1.617	Not significant
ENSSSCG00000003493	CAPZB	-1.65554	7.06016e-15	1.3753e-13	24.713	32.048	17.941	18.105	48.957	23.837	29.528	82.247	Down regulated
ENSSSCG00000003505	DDOST	-0.510309	0.0289143	0.0523366	14.812	18.433	17.246	16.458	16.13	22.054	18.127	27.215	Not significant
ENSSSCG00000003506	PINK1	-0.770856	0.0137983	0.0274978	20.438	21.122	27.105	25.712	39.409	40.503	32.925	28.894	Not significant
ENSSSCG00000003511	HP1BP3	-0.335196	0.141034	0.204481	6.046	6.532	5.28	4.297	4.243	6.148	4.968	8.863	Not significant
ENSSSCG00000003512	EIF4G3	-1.76632	8.16439e-08	5.27652e-07	5.415	6.587	5.364	7.724	11.172	15.915	19.707	28.375	Down regulated
ENSSSCG00000003513	ECE1	-0.369231	0.354667	0.440541	5.966	7.945	3.961	5.51	6.683	11.688	3.197	4.005	Not significant
ENSSSCG00000003514	HSPG2	1.6205	1.21341e-08	9.12329e-08	90.973	73.05	80.355	96.455	21.064	33.685	21.733	22.021	Up regulated
ENSSSCG00000003520	CDC42	0.230464	0.478621	0.563279	42.762	53.164	30.282	15.168	23.318	33.94	16.633	24.253	Not significant
ENSSSCG00000003521	NA	-0.367699	0.573093	0.650613	1.73	0.504	0.563	0.77	1.698	1.233	0.67	0.298	Not significant
ENSSSCG00000003524	C1QA	2.20761	0.000607063	0.00172479	60.516	78.693	18.75	7.234	7.909	12.643	3.879	2.754	Up regulated
ENSSSCG00000003527	EPHB2	2.05321	0.00342784	0.00804686	3.374	5.989	0.804	0.951	0.447	1.734	0.186	0.223	Up regulated
ENSSSCG00000003531	KDM1A	-0.678864	0.00101465	0.00272539	3.581	3.982	3.146	2.581	3.664	5.946	4.124	6.487	Not significant
ENSSSCG00000003532	LUZP1	0.327212	0.338251	0.423484	1.126	2.002	1.005	0.845	0.513	1.674	0.559	0.773	Not significant
ENSSSCG00000003543	NIPAL3	-0.742198	0.0206105	0.0389334	0.722	1.058	0.988	1.193	1.181	1.959	1.272	1.42	Not significant
ENSSSCG00000003547	NCMAP	1.19232	0.00255594	0.00620584	1.79	2.092	1.387	1.514	0.892	0.521	0.481	0.608	Up regulated
ENSSSCG00000003549	LDLRAP1	0.474081	0.105822	0.16044	3.703	4.766	3.032	2.153	1.554	3.319	1.635	1.858	Not significant
ENSSSCG00000003551	PAQR7	2.46645	1.06441e-06	5.49623e-06	0.465	1.287	0.78	0.696	0.109	0.168	0.107	0.087	Up regulated
ENSSSCG00000003553	MTFR1L	-0.486824	0.0385046	0.0671853	7.198	6.778	4.925	4.749	8.133	7.068	4.943	6.824	Not significant
ENSSSCG00000003554	SELENON	0.522813	0.0315803	0.0565324	15.146	15.171	10.767	14.584	7.522	11.312	5.231	9.925	Not significant
ENSSSCG00000003555	HMGN2	1.51269	3.32659e-05	0.000126479	90.394	135.914	45.181	28.805	13.06	19.088	16.491	25.023	Up regulated
ENSSSCG00000003558	RPS6KA1	1.40034	0.0225766	0.0422355	2.164	3.507	2.165	0.649	0.873	1.218	0.212	0.306	Up regulated
ENSSSCG00000003559	ARID1A	0.283935	0.0633798	0.103478	7.137	9.904	6.341	6.729	4.608	6.551	5.384	6.46	Not significant
ENSSSCG00000003561	ZDHHC18	0.319785	0.277403	0.35873	2.316	4.162	3.797	2.39	1.747	2.524	2.123	2.694	Not significant
ENSSSCG00000003564	GPATCH3	0.826602	5.93221e-05	0.00021287	3.721	3.963	2.447	1.981	1.304	1.627	1.209	1.576	Not significant
ENSSSCG00000003566	NUDC	-0.774119	0.0021842	0.00540666	9.089	9.699	6.82	7.499	9.354	9.755	13.934	14.612	Not significant
ENSSSCG00000003569	SLC9A1	-0.0725049	0.825039	0.867367	2.122	2.271	1.189	1.491	1.724	2.204	1.063	1.215	Not significant
ENSSSCG00000003570	WDTC1	-0.233513	0.276334	0.357683	7.803	10.017	7.709	8.525	8.58	9.079	8.698	8.945	Not significant
ENSSSCG00000003572	SYTL1	3.19288	0.0584835	0.0966413	1.216	3.659	0	0	0.072	0.314	0	0.029	Not significant
ENSSSCG00000003573	MAP3K6	0.931671	0.0156582	0.0307567	1.262	0.932	0.553	0.962	0.302	0.677	0.364	0.352	Not significant
ENSSSCG00000003577	WASF2	1.24654	8.49047e-08	5.46487e-07	19.035	29.817	18.158	12.132	5.529	8.493	4.621	6.852	Up regulated
ENSSSCG00000003578	FGR	1.02944	0.0286102	0.0518797	2.395	1.957	2.19	0.923	0.709	1.568	0.501	0.439	Not significant
ENSSSCG00000003580	EYA3	-0.323789	0.216735	0.293534	2.338	3.358	1.591	1.185	2.054	2.628	1.764	2.225	Not significant
ENSSSCG00000003582	SMPDL3B	-1.39953	0.00232203	0.00570562	0.857	0.691	1.379	0.992	2.481	1.933	5.13	3.867	Down regulated
ENSSSCG00000003583	RPA2	-0.078544	0.788777	0.838503	1.753	2.603	1.8	0.971	1.528	1.66	1.391	1.888	Not significant
ENSSSCG00000003586	EPB41	-0.730765	2.95365e-05	0.000113788	3.851	3.898	2.723	2.642	4.236	5.351	3.657	4.91	Not significant
ENSSSCG00000003589	SRSF4	-1.20297	1.01229e-11	1.23408e-10	9.222	13.411	7.823	8.109	16.095	20.712	17.414	23.913	Down regulated
ENSSSCG00000003591	PUM1	0.123653	0.53255	0.61386	10.768	13.747	7.673	7.75	5.644	8.486	6.981	11.456	Not significant
ENSSSCG00000003592	SDC3	0.661278	0.0406744	0.0705478	2.566	3.596	2.202	1.617	1.1	2.303	0.882	1.107	Not significant
ENSSSCG00000003596	SNRNP40	-0.454435	0.168333	0.237246	3.728	6.559	4.064	3.137	2.835	4.695	5.109	7.305	Not significant
ENSSSCG00000003600	TINAGL1	-0.634914	0.0823813	0.129302	1.364	1.393	2.009	2.167	4.069	4.244	4.772	5.558	Not significant
ENSSSCG00000003603	COL16A1	2.15189	8.9355e-06	3.8703e-05	23.546	25.606	6.829	12.702	3.347	6.472	1.343	1.762	Up regulated
ENSSSCG00000003608	LCK	-0.110572	0.937295	0.953613	0.338	1.512	0	0	0.36	0.733	0.049	0.079	Not significant
ENSSSCG00000003610	IQCC	0.703616	0.0488617	0.0828234	1.885	2.664	0.963	1.639	0.794	1.299	0.762	0.777	Not significant
ENSSSCG00000003612	EIF3I	-1.05037	6.47984e-05	0.00022998	17.502	23.234	17.65	14.477	28.695	23.041	36.854	38.557	Down regulated
ENSSSCG00000003613	HDAC1	-1.02569	8.67655e-06	3.77442e-05	2.559	4.166	2.973	2.295	4.706	5.646	4.07	6.025	Down regulated
ENSSSCG00000003616	FAM167B	-0.426046	0.374283	0.461827	1.715	1.256	2.94	2.592	3.347	2.161	2.439	2.411	Not significant
ENSSSCG00000003617	TXLNA	0.784027	0.000603067	0.00171628	7.259	9.905	4.431	4.031	2.566	3.879	2.542	3.226	Not significant
ENSSSCG00000003619	AZIN2	2.0774	0.000236756	0.000743099	1.548	2.233	0.634	0.581	0.256	0.411	0.145	0.138	Up regulated
ENSSSCG00000003620	TRIM62	1.16849	0.00520616	0.0116813	1.024	2.657	0.934	1.026	0.375	0.756	0.533	0.344	Up regulated
ENSSSCG00000003621	ZSCAN20	1.37198	0.000338541	0.00102528	1.293	2.52	2.114	1.667	0.343	0.524	0.753	0.738	Up regulated
ENSSSCG00000003627	ZMYM4	1.47822	7.3772e-13	1.10859e-11	4.698	4.455	3.122	2.605	0.953	1.165	0.922	1.461	Up regulated
ENSSSCG00000003630	AGO1	1.47064	2.42048e-14	4.40431e-13	4.778	7.724	3.722	3.474	1.187	1.759	1.109	1.889	Up regulated
ENSSSCG00000003634	ADPRS	0.0274392	0.939406	0.954969	3.128	4.234	2.46	2.716	1.728	1.661	3.061	3.868	Not significant
ENSSSCG00000003637	MAP7D1	-0.190557	0.309336	0.393347	16.618	19.755	15.946	16.198	15.748	18.681	18.909	17.804	Not significant
ENSSSCG00000003642	INPP5B	-0.0776365	0.814324	0.858718	4.556	6.628	4.11	11.742	2.733	6.632	3.743	10.287	Not significant
ENSSSCG00000003643	SF3A3	-1.16531	0.000264638	0.000822664	6.392	9.361	6.445	6.351	7.918	10.96	14.758	22.547	Down regulated
ENSSSCG00000003644	FHL3	-2.06521	0.00131387	0.00343309	24.436	18.582	60.502	84.889	97.242	92.64	221.346	342.974	Down regulated
ENSSSCG00000003645	UTP11	-2.02292	1.88671e-06	9.39033e-06	3.804	4.384	3.186	2.396	5.556	8.748	10.83	24.815	Down regulated
ENSSSCG00000003648	RRAGC	-1.04421	0.000403907	0.00120279	5.091	6.124	4.912	2.828	6.517	9.962	5.57	13.027	Down regulated
ENSSSCG00000003652	AKIRIN1	-0.288729	0.293695	0.376176	3.515	4.413	3.095	1.53	2.333	3.81	3.204	3.288	Not significant
ENSSSCG00000003653	NDUFS5	-0.558692	0.0187467	0.0358913	35.661	45.308	25.379	19.884	40.37	34.332	44.28	34.818	Not significant
ENSSSCG00000003654	MACF1	0.97935	0.00798071	0.0170102	4.274	5.618	5.19	8.253	1.534	2.642	3.353	3.394	Not significant
ENSSSCG00000003655	NA	3.33171	4.34887e-19	1.41691e-17	2.728	3.245	2.693	3.061	0.182	0.524	0.124	0.263	Up regulated
ENSSSCG00000003660	PABPC4	-1.07461	7.01781e-06	3.128e-05	28.062	23.363	31.792	24.196	48.279	45.437	56.062	47.99	Down regulated
ENSSSCG00000003662	NT5C1A	-2.55927	1.42014e-10	1.46868e-09	0.704	0.408	0.572	0.872	4.151	3.506	2.546	3.202	Down regulated
ENSSSCG00000003663	HPCAL1	1.94228	3.77264e-07	2.11947e-06	8.18	11.332	7.161	4.406	1.753	2.58	0.717	2.268	Up regulated
ENSSSCG00000003664	NA	0.343566	0.250839	0.330334	5.189	7.983	2.657	2.141	2.19	2.492	2.057	2.998	Not significant
ENSSSCG00000003667	TRIT1	-1.13346	0.00198933	0.00497333	1.358	1.465	1.656	2.156	2.203	2.824	2.471	3.808	Down regulated
ENSSSCG00000003670	RLF	-0.773213	0.004954	0.011201	1.189	1.876	0.943	0.692	1.57	2.164	1.227	1.647	Not significant
ENSSSCG00000003672	CAP1	1.12833	1.58956e-05	6.5218e-05	26.341	34.109	20.537	12.98	7.005	12.992	7.066	8.827	Up regulated
ENSSSCG00000003673	CEP192	-0.181242	0.248383	0.327922	6.674	8.724	5.268	4.231	6.965	9.951	7.331	10.412	Not significant
ENSSSCG00000003679	PPP4R1	1.1984	1.85267e-08	1.35157e-07	2.495	2.497	2.387	1.318	0.647	0.894	0.892	0.862	Up regulated
ENSSSCG00000003680	RALBP1	-0.0132584	0.937026	0.953427	9.866	11.18	9.576	7.977	7.606	8.656	7.854	9.682	Not significant
ENSSSCG00000003682	ANKRD12	-0.14885	0.57933	0.655201	3.547	3.847	2.618	1.622	2.471	3.84	1.932	2.656	Not significant
ENSSSCG00000003684	MTCL1	1.45364	0.00363007	0.00846404	1.416	0.787	1.426	2.806	0.44	0.528	0.589	0.586	Up regulated
ENSSSCG00000003687	EPB41L3	2.45218	1.3287e-09	1.17404e-08	4.274	7.588	4.086	1.835	0.559	1.349	0.416	0.61	Up regulated
ENSSSCG00000003691	NA	-2.03059	0.000115309	0.000388052	44.474	57.311	46.094	31.777	61.26	42.924	131.278	189.862	Down regulated
ENSSSCG00000003693	MYOM1	-2.64072	5.46151e-07	2.95988e-06	16.261	6.497	17.008	34.031	96.246	98.908	107.031	128.432	Down regulated
ENSSSCG00000003694	EMILIN2	1.35534	0.00125436	0.00329867	24.303	23.233	10.86	11.685	5.581	10.869	2.946	3.589	Up regulated
ENSSSCG00000003699	GREB1L	-1.11597	0.015992	0.0313232	0.841	0.434	0.637	1.139	1.748	1.902	0.849	1.469	Down regulated
ENSSSCG00000003700	ESCO1	-0.344258	0.155483	0.222008	1.855	2.303	2.442	1.323	1.788	2.362	1.587	2.084	Not significant
ENSSSCG00000003701	SNRPD1	-1.48458	0.000667004	0.00187171	1.519	1.346	0.691	0.535	1.238	1.762	2.341	4.305	Down regulated
ENSSSCG00000003702	GATA6	2.14373	7.02723e-07	3.74956e-06	1.22	1.581	1.014	0.571	0.197	0.334	0.105	0.203	Up regulated
ENSSSCG00000003705	CABLES1	1.89488	3.72883e-05	0.000140228	1.356	1.909	0.712	0.552	0.253	0.413	0.128	0.197	Up regulated
ENSSSCG00000003707	NPC1	-0.499465	0.086722	0.13506	0.974	1.103	0.718	1.149	0.729	1.5	1.204	1.464	Not significant
ENSSSCG00000003708	ANKRD29	2.06223	0.000803054	0.00221356	4.542	3.799	0.731	0.591	0.374	0.728	0.21	0.573	Up regulated
ENSSSCG00000003709	LAMA3	1.46547	0.068269	0.109981	1.303	1.253	0.304	0.39	0.223	0.731	0.033	0.068	Not significant
ENSSSCG00000003712	OSBPL1A	-0.0135086	0.971909	0.978554	6.264	9.16	2.458	2.108	3.506	4.772	2.765	4.537	Not significant
ENSSSCG00000003713	HRH4	0.0470854	0.917854	0.93911	2.673	2.564	3.273	1.846	2.045	3.572	1.594	3.958	Not significant
ENSSSCG00000003715	ZNF521	1.40119	3.92223e-12	5.16341e-11	3.897	4.722	2.75	2.835	1.126	1.255	1.098	1.073	Up regulated
ENSSSCG00000003716	SS18	0.648804	0.0285989	0.0518678	3.164	5.243	4.173	2.174	1.705	2.891	1.458	2.102	Not significant
ENSSSCG00000003718	TAF4B	2.06674	9.03753e-08	5.78664e-07	4.24	4.128	4.258	2.54	0.339	0.533	0.834	1.158	Up regulated
ENSSSCG00000003722	CDH2	-1.12838	0.119344	0.17813	0.401	0.703	0.222	0.527	0.155	0.382	0.657	4.006	Not significant
ENSSSCG00000003728	NA	-0.656668	0.000302211	0.000925753	1.717	2.339	1.198	1.355	2.006	3.428	2.54	4.053	Not significant
ENSSSCG00000003729	RNF125	-0.332838	0.374145	0.461724	1.413	2.518	0.762	0.968	1.677	4.988	1.127	1.984	Not significant
ENSSSCG00000003730	RNF138	0.650613	0.081883	0.128634	1.333	1.332	0.617	0.439	0.416	0.712	0.328	0.542	Not significant
ENSSSCG00000003731	GAREM1	1.72188	7.92975e-12	9.78594e-11	2.685	2.905	2.876	2.245	0.706	0.536	0.701	0.82	Up regulated
ENSSSCG00000003738	MAPRE2	-0.0837875	0.809638	0.855246	16.172	17.745	6.527	6.19	9.765	10.538	6.093	9.462	Not significant
ENSSSCG00000003741	NA	0.393573	0.222857	0.300067	1.258	1.461	0.739	0.543	0.612	0.94	0.425	0.764	Not significant
ENSSSCG00000003743	GALNT1	-0.482196	0.0486003	0.0824816	5.26	5.809	4.82	2.825	5.043	6.106	3.909	6.997	Not significant
ENSSSCG00000003747	KIAA1328	1.74568	1.50234e-06	7.60813e-06	5.952	5.268	2.789	1.87	0.696	1.268	1.129	0.768	Up regulated
ENSSSCG00000003749	PIK3C3	-0.0652427	0.783639	0.834487	1.323	1.499	1.195	0.762	0.817	1.232	1.096	1.375	Not significant
ENSSSCG00000003757	SSX2IP	0.179277	0.561214	0.639956	1.628	1.455	0.448	0.748	0.677	0.95	0.441	0.951	Not significant
ENSSSCG00000003760	TTLL7	-0.358323	0.349372	0.434992	4.22	2.378	2.078	2.154	0.872	1.799	0.715	1.532	Not significant
ENSSSCG00000003761	ADGRL2	-0.471812	0.078841	0.124489	2.997	4.3	1.821	2.292	3.109	4.638	2.299	3.064	Not significant
ENSSSCG00000003762	ADGRL4	-3.24634	1.37869e-15	2.9005e-14	0.376	0.346	0.46	0.381	2.823	5.876	1.721	3.698	Down regulated
ENSSSCG00000003763	IFI44	0.75649	0.331431	0.416454	10.693	8.545	1.8	0.866	5.022	5.01	0.559	1.35	Not significant
ENSSSCG00000003766	DNAJB4	-3.24796	5.16983e-34	6.27482e-32	2.126	2.575	1.891	2.046	13.697	17.337	12.295	29.2	Down regulated
ENSSSCG00000003768	NEXN	-5.4255	7.89448e-18	2.20746e-16	3.254	3.976	8.659	9.902	108.48	105.943	387.433	472.375	Down regulated
ENSSSCG00000003771	FUBP1	-0.612368	0.00278693	0.00669749	3.056	3.937	2.269	2.523	3.387	4.813	2.459	4.528	Not significant
ENSSSCG00000003772	ZZZ3	0.846639	0.000263454	0.000819446	4.418	5.876	3.927	2.831	1.319	2.377	1.753	2.756	Not significant
ENSSSCG00000003773	AK5	2.61478	5.10342e-12	6.58497e-11	2.702	2.636	1.673	1.023	0.253	0.218	0.192	0.413	Up regulated
ENSSSCG00000003775	MSH4	-1.78099	1.9218e-17	5.02993e-16	1.455	1.179	1.209	1.111	2.934	4.719	3.62	4.799	Down regulated
ENSSSCG00000003776	ACADM	-3.37517	2.71295e-59	1.6647e-56	4.724	5.515	2.699	2.836	30.047	45.565	25.872	43.569	Down regulated
ENSSSCG00000003779	TYW3	-1.72911	0.00391519	0.00905618	0.746	0.501	0.15	0.078	1.853	1.495	1.161	1.197	Down regulated
ENSSSCG00000003780	CRYZ	-1.75809	2.56041e-09	2.14403e-08	1.088	1.199	1.43	1.122	3.119	3.507	2.245	4.508	Down regulated
ENSSSCG00000003787	ZRANB2	-2.03782	4.47249e-17	1.11762e-15	3.853	5.635	2.165	2.374	10.899	15.221	9.055	12.523	Down regulated
ENSSSCG00000003789	CTH	-1.77228	0.0148782	0.0293918	0.777	0.933	0.795	0	1.863	0.912	1.473	2.379	Down regulated
ENSSSCG00000003790	ANKRD13C	-0.647607	0.00385179	0.00892262	1.529	1.913	1.544	1.664	1.861	2.958	1.859	2.543	Not significant
ENSSSCG00000003791	SRSF11	-2.4174	3.87033e-28	2.92793e-26	4.874	6.847	5.226	4.498	23.184	31.545	18.168	25.01	Down regulated
ENSSSCG00000003792	NA	-0.731629	0.074991	0.119365	0.738	0.648	0.584	0.329	0.551	0.937	0.517	1.319	Not significant
ENSSSCG00000003795	WLS	0.0323772	0.906759	0.930431	1.236	1.042	0.98	2.097	1.35	2.322	1.384	2.512	Not significant
ENSSSCG00000003798	SERBP1	-2.13337	1.1398e-20	4.38643e-19	11.58	12.696	10.864	10.89	36.783	42.294	45.874	64.196	Down regulated
ENSSSCG00000003805	PDE4B	-2.15717	2.70927e-07	1.56506e-06	2.275	1.369	2.587	2.397	5.225	7.413	12.447	8.356	Down regulated
ENSSSCG00000003806	LEPROT	-0.971861	0.0038086	0.0088374	4.828	4.843	2.105	2.538	5.536	10.219	3.744	5.932	Not significant
ENSSSCG00000003809	JAK1	0.587091	0.0150489	0.0296813	23.543	22.391	27.093	20.082	10.393	12.966	14.713	15.432	Not significant
ENSSSCG00000003812	PGM1	-3.20908	9.68552e-19	3.03911e-17	46.296	33.307	88.328	42.789	483.15	448.26	397.917	345.302	Down regulated
ENSSSCG00000003814	EFCAB7	4.90777	3.45197e-42	7.19378e-40	22.266	14.875	9.203	19.447	0.45	0.581	0.637	0.599	Up regulated
ENSSSCG00000003816	ATG4C	1.01343	0.00444068	0.0101484	0.678	1.015	0.451	0.301	0.165	0.377	0.196	0.343	Up regulated
ENSSSCG00000003818	DOCK7	1.46573	3.24091e-07	1.84705e-06	1.176	1.709	1.146	0.724	0.332	0.659	0.229	0.453	Up regulated
ENSSSCG00000003820	USP1	0.00339203	0.990916	0.992894	3.586	4.776	2.394	1.429	1.94	3.777	2.148	3.104	Not significant
ENSSSCG00000003821	KANK4	2.22403	5.20451e-08	3.48598e-07	1.612	2.55	0.605	1.089	0.29	0.313	0.146	0.235	Up regulated
ENSSSCG00000003828	FGGY	0.158946	0.653408	0.722701	1.79	1.303	1.279	1.966	1.127	0.985	1.927	1.62	Not significant
ENSSSCG00000003830	MYSM1	-1.39886	5.65293e-10	5.29124e-09	1.392	1.707	1.099	1.148	2.696	3.612	2.072	3.603	Down regulated
ENSSSCG00000003831	OMA1	-2.36947	5.71449e-10	5.33981e-09	0.507	0.581	0.268	0.561	1.399	1.869	2.149	3.27	Down regulated
ENSSSCG00000003835	C8A	4.38433	0.108652	0.164166	0	1.718	0	0	0.009	0	0	0	Not significant
ENSSSCG00000003839	NA	0.650131	0.171138	0.240372	32.769	50.648	16.213	14.279	16.841	30.276	6.192	9.854	Not significant
ENSSSCG00000003843	PARS2	0.417382	0.144348	0.208627	2.44	2.688	1.206	2.09	1.275	1.517	1.026	1.532	Not significant
ENSSSCG00000003844	TTC4	-1.97214	9.25879e-10	8.37538e-09	2.924	3.538	2.523	2.049	6.614	6.847	9.704	14.394	Down regulated
ENSSSCG00000003849	MAGOH	-0.818047	0.0313674	0.0562241	1.922	2.545	0.737	0.816	1.605	2.233	1.831	3.185	Not significant
ENSSSCG00000003850	CZIB	-0.872299	0.0267757	0.0490166	10.172	11.573	3.768	3.656	12.47	12.448	10.856	6.735	Not significant
ENSSSCG00000003851	CPT2	-1.78031	2.11361e-12	2.92909e-11	3.481	5.284	3.099	3.839	7.466	10.942	10.962	16.153	Down regulated
ENSSSCG00000003854	ECHDC2	0.0936208	0.806732	0.852924	5.675	7.951	2.39	2.577	5.665	10.575	7.171	5.192	Not significant
ENSSSCG00000003857	ZYG11B	-1.66642	2.64185e-09	2.20887e-08	2.391	2.136	1.955	1.774	5.583	8.102	3.446	5.645	Down regulated
ENSSSCG00000003859	TUT4	-0.916758	1.73612e-05	7.05758e-05	2.663	2.29	1.475	1.971	2.78	4.253	2.775	4.014	Not significant
ENSSSCG00000003862	CC2D1B	-0.0357168	0.934543	0.951602	3.418	2.623	3.755	6.826	3.203	3.78	3.781	4.566	Not significant
ENSSSCG00000003863	ZFYVE9	-0.0253284	0.92285	0.942912	3.927	4.44	3.399	2.312	2.07	2.564	3.397	3.887	Not significant
ENSSSCG00000003867	TXNDC12	-0.912765	0.0424625	0.0732466	11.45	11.329	2.922	2.83	10.21	12.164	8.331	11.22	Not significant
ENSSSCG00000003870	NRDC	-0.978087	2.56785e-05	0.000100131	5.208	5.614	5.73	5.498	8.336	9.942	9.908	10.737	Not significant
ENSSSCG00000003872	EPS15	0.076536	0.700525	0.7637	10.734	11.983	9.943	5.895	6.429	9.341	7.063	8.308	Not significant
ENSSSCG00000003876	CDKN2C	-0.410728	0.213368	0.289835	2.68	2.958	2.556	3.375	3.365	4.791	2.525	2.721	Not significant
ENSSSCG00000003877	FAF1	-1.17968	1.10931e-08	8.41507e-08	3.493	3.745	2.761	2.765	8.387	8.295	8.548	10.438	Down regulated
ENSSSCG00000003881	SPATA6	3.59675	1.28349e-21	5.34951e-20	1.156	1.728	1.828	1.043	0.075	0.152	0.074	0.094	Up regulated
ENSSSCG00000003885	CMPK1	0.181998	0.478365	0.563097	14.397	19.33	11.078	7.227	10.206	10.842	7.12	10.156	Not significant
ENSSSCG00000003891	CYP4A24	7.91984	0.000751117	0.00208654	0.216	1.733	0	0	0	0	0	0	Up regulated
ENSSSCG00000003894	CYP4B1	-2.01898	0.446113	0.532798	0.766	0	0	0	0.066	1.536	0	0	Not significant
ENSSSCG00000003895	EFCAB14	-0.188559	0.360994	0.447344	4.703	6.188	5.069	3.235	3.207	4.327	4.228	4.975	Not significant
ENSSSCG00000003897	MOB3C	1.1888	4.75702e-05	0.000174788	4.303	5.529	2.254	2.226	1.406	1.417	0.922	1.334	Up regulated
ENSSSCG00000003898	MKNK1	0.166853	0.438691	0.525982	6.734	8.124	4.327	4.224	3.368	5.058	4.768	5.671	Not significant
ENSSSCG00000003901	FAAH	-0.520689	0.469516	0.555047	0.89	0.787	1.795	6.713	1.57	1.909	3.906	5.921	Not significant
ENSSSCG00000003903	NA	-1.00742	1.1585e-05	4.90443e-05	72.684	95.616	73.22	45.232	144.212	112.394	109.733	111.573	Down regulated
ENSSSCG00000003904	LRRC41	-0.129715	0.51089	0.59354	10.261	13.302	6.658	6.654	7.7	9.882	6.417	9.416	Not significant
ENSSSCG00000003913	MAST2	0.504122	0.426341	0.513292	6.139	5.907	14.37	22.341	4.088	3.666	11.318	11.565	Not significant
ENSSSCG00000003914	PRDX1	-0.0171086	0.956319	0.967	16.084	29.578	15.598	9.637	10.678	13.7	16.412	21.533	Not significant
ENSSSCG00000003917	TESK2	0.726046	0.0500751	0.0845401	2.78	2.419	1.882	1.054	0.9	1.566	0.905	0.64	Not significant
ENSSSCG00000003918	TOE1	0.521863	0.124698	0.18445	2.473	2.156	0.857	1.873	0.86	1.169	0.927	1.405	Not significant
ENSSSCG00000003919	NA	0.983734	0.0084727	0.0179446	1.02	1.363	1.485	1.421	0.52	0.85	0.491	0.496	Not significant
ENSSSCG00000003922	UROD	-0.365274	0.110108	0.165913	7.336	8.427	4.768	3.881	6.038	6.133	6.679	7.05	Not significant
ENSSSCG00000003923	HECTD3	0.0915518	0.812817	0.857702	5.766	5.258	6.577	9.607	4.33	4.779	6.586	7.079	Not significant
ENSSSCG00000003926	BTBD19	2.72733	7.87537e-09	6.08702e-08	8.016	8.104	4.491	5.134	1.383	1.905	0.413	0.717	Up regulated
ENSSSCG00000003928	PLK3	0.474226	0.334323	0.419233	1.581	1.404	2.982	2.6	0.642	1.689	1.575	2.264	Not significant
ENSSSCG00000003930	RPS8	0.802872	0.00507324	0.0114192	636.012	974.459	443.42	285.848	255.262	272.385	294.848	264.036	Not significant
ENSSSCG00000003940	HYI	1.50884	0.000773877	0.00214222	4.708	6.539	2.159	1.587	1.406	1.507	0.58	0.741	Up regulated
ENSSSCG00000003941	SZT2	1.89311	3.65408e-06	1.72171e-05	7.665	4.65	6.203	11.77	1.515	1.796	1.866	2.109	Up regulated
ENSSSCG00000003943	MED8	-1.24429	0.00931597	0.0195172	3.322	4.819	4.223	3.85	4.375	5.883	22.988	16.581	Down regulated
ENSSSCG00000003949	CDC20	0.0743323	0.867764	0.900658	1.903	1.587	2.564	3.013	1.312	1.554	1.99	3.22	Not significant
ENSSSCG00000003950	TIE1	0.149091	0.718334	0.779142	4.92	3.431	3.921	6.607	3.32	6.75	2.471	3.008	Not significant
ENSSSCG00000003964	PPIH	0.222072	0.350495	0.436126	7.399	10.138	7.671	5.438	4.812	5.84	5.882	5.099	Not significant
ENSSSCG00000003966	PPCS	0.573313	0.0511778	0.0860808	1.67	2.269	0.904	1.18	0.714	0.837	0.579	1.029	Not significant
ENSSSCG00000003971	SCMH1	0.730953	0.000419915	0.00124476	6.663	6.652	5.872	3.666	2.552	2.794	2.968	3.059	Not significant
ENSSSCG00000003972	SLFNL1	1.83608	0.000163291	0.000532492	2.379	0.897	3.45	2.111	0.532	0.502	0.619	0.527	Up regulated
ENSSSCG00000003973	CTPS1	-0.687053	0.331628	0.416536	1.927	0.894	3.666	6.315	1.624	2.012	6.184	9.349	Not significant
ENSSSCG00000003975	KCNQ4	-1.04283	0.0116205	0.0236805	4.14	3.248	2.138	6.426	7.702	11.032	4.377	8.083	Down regulated
ENSSSCG00000003976	NFYC	-0.482685	0.0220489	0.0413675	13.682	20.364	9.154	10.603	13.979	15.377	16.626	20.289	Not significant
ENSSSCG00000003980	EXO5	1.29362	0.000177133	0.000573728	4.068	6.095	2.006	1.879	1.159	1.548	0.842	1.104	Up regulated
ENSSSCG00000003981	ZFP69B	-0.0745264	0.804517	0.851139	3.112	3.683	3.173	1.265	2.868	3.71	2.538	1.804	Not significant
ENSSSCG00000003983	SMAP2	0.846606	4.24082e-05	0.000157976	5.883	7.725	2.943	4.295	1.887	3.029	2.645	3.089	Not significant
ENSSSCG00000003984	NA	-0.972741	0.00435809	0.00997618	1.222	2.374	1.664	0.931	3.656	3.947	5.298	3.263	Not significant
ENSSSCG00000003986	NA	0.0826445	0.780136	0.831639	1.459	1.784	1.308	1.315	1.242	1.769	0.823	1.355	Not significant
ENSSSCG00000003995	ZNF606	0.018425	0.961981	0.970859	0.582	1.174	0.469	0.37	0.521	0.793	0.295	0.479	Not significant
ENSSSCG00000003998	ZNF274	1.08367	0.00138138	0.00359269	1.389	1.628	1.095	1.708	0.566	0.811	0.416	0.59	Up regulated
ENSSSCG00000004001	NA	8.05439	1.36622e-08	1.01958e-07	3.215	26.856	1.317	0.486	0.02	0	0.03	0.01	Up regulated
ENSSSCG00000004002	RPS5	0.538791	0.0444706	0.0763529	346.923	437.728	235.867	137.743	163.177	154.622	184.22	162.939	Not significant
ENSSSCG00000004010	ERMARD	-0.107181	0.758345	0.813749	2.455	2.109	1.715	3.243	2.545	2.81	1.767	2.855	Not significant
ENSSSCG00000004012	THBS2	1.5865	0.000843724	0.00231182	13.972	16.707	5.667	7.277	3.817	4.386	1.364	1.52	Up regulated
ENSSSCG00000004013	SMOC2	1.79406	1.26313e-05	5.29662e-05	6.24	7.034	3.369	2.687	1.969	0.935	0.721	1.019	Up regulated
ENSSSCG00000004016	NA	1.22867	0.261342	0.341721	0.332	1.283	0	0.435	0.157	0.273	0.077	0.03	Not significant
ENSSSCG00000004018	AFDN	0.866142	0.0354338	0.0625585	7.855	5.313	8.217	9.188	4.243	5.385	2.601	2.378	Not significant
ENSSSCG00000004020	SFT2D1	-0.713093	0.0084497	0.0178993	3.334	3.919	3.302	1.889	3.557	4.555	3.839	5.317	Not significant
ENSSSCG00000004022	RPS6KA2	0.104483	0.789461	0.838907	9.696	6.814	5.394	9.612	9.016	7.462	4.517	4.802	Not significant
ENSSSCG00000004023	CEP43	-0.26393	0.343205	0.428812	0.581	0.683	0.505	0.743	0.792	0.57	0.588	1.418	Not significant
ENSSSCG00000004024	NA	0.927855	0.140642	0.204045	10.4	14.412	3.091	3.225	3.585	6.903	1.462	1.897	Not significant
ENSSSCG00000004027	PDE10A	3.00664	6.19385e-11	6.8003e-10	1.595	2.967	0.827	0.763	0.141	0.238	0.09	0.126	Up regulated
ENSSSCG00000004029	QKI	-0.86314	0.00596439	0.0131727	15.088	14.387	15.317	11.04	17.814	19.549	15.599	38.472	Not significant
ENSSSCG00000004032	PRKN	-0.0120762	0.982887	0.987177	0.655	0.355	0.657	1.09	0.527	0.609	1.058	0.497	Not significant
ENSSSCG00000004033	AGPAT4	0.834104	0.0305809	0.0549391	1.879	1.034	0.515	1.004	0.235	0.346	0.535	0.459	Not significant
ENSSSCG00000004037	MAP3K4	0.116135	0.691818	0.755799	3.195	3.279	2.914	3.743	2.035	2.476	2.939	3.295	Not significant
ENSSSCG00000004038	PLG	6.80068	0.000598457	0.00170404	0.986	12.542	0.849	0	0.02	0	0.041	0.013	Up regulated
ENSSSCG00000004039	SLC22A3	0.323893	0.35367	0.439452	0.951	1.513	0.835	0.782	0.429	0.63	0.878	0.785	Not significant
ENSSSCG00000004044	IGF2R	0.742118	0.0695115	0.111592	9.57	6.824	8.728	16.605	4.596	5.415	5.991	6.523	Not significant
ENSSSCG00000004047	MRPL18	-0.908012	0.000865245	0.00236433	8.97	9.671	8.303	6.857	9.874	10.734	16.63	16.138	Not significant
ENSSSCG00000004048	TCP1	-1.81111	8.45457e-06	3.68802e-05	6.166	11.712	11.535	5.282	13.445	18.691	38.346	47.995	Down regulated
ENSSSCG00000004049	ACAT2	0.683211	0.0547974	0.0914117	2.178	4.622	1.322	1.627	0.72	2.24	0.51	1.255	Not significant
ENSSSCG00000004050	WTAP	-0.664021	0.00995936	0.0206497	8.284	13.012	5.285	4.226	10.165	13.78	9.217	14.737	Not significant
ENSSSCG00000004052	FNDC1	1.35529	0.0525399	0.0881518	12.592	16.946	3.066	3.318	3.09	6.71	0.76	0.811	Not significant
ENSSSCG00000004053	TAGAP	2.47978	2.20008e-06	1.07999e-05	0.427	1.303	0.745	0.333	0.099	0.174	0.071	0.068	Up regulated
ENSSSCG00000004054	NA	-2.18748	0.00423244	0.00971474	0.207	0.259	0.978	0.247	1.09	2.217	2.857	2.642	Down regulated
ENSSSCG00000004058	EZR	0.904423	0.00298044	0.00710686	7.303	10.616	8.779	5.1	4.26	4.444	2.458	3.027	Not significant
ENSSSCG00000004063	TMEM242	-1.64796	3.03306e-08	2.12295e-07	0.605	0.582	0.344	0.355	0.71	1.189	0.886	1.339	Down regulated
ENSSSCG00000004064	ARID1B	0.624484	0.0103082	0.0213209	6.047	6.079	5.048	5.723	2.187	3.277	3.632	3.7	Not significant
ENSSSCG00000004065	TIAM2	1.21776	0.0184873	0.0354415	2.218	1.535	2.488	3.689	0.418	0.702	1.105	1.788	Up regulated
ENSSSCG00000004070	SCAF8	1.02369	6.28081e-05	0.000223779	8.429	8.64	3.856	7.785	2.447	4.003	2.452	3.191	Up regulated
ENSSSCG00000004071	NA	1.36146	0.00112018	0.00297413	7.096	4.69	3.677	4.119	2.581	1.668	0.806	1.38	Up regulated
ENSSSCG00000004076	MTRF1L	-1.3813	5.75572e-05	0.000207075	1.214	1.62	0.769	0.525	1.886	2.569	2	2.624	Down regulated
ENSSSCG00000004081	NA	4.21286	7.80128e-16	1.68291e-14	0.557	0.475	0.408	1.002	0.028	0.029	0.02	0.024	Up regulated
ENSSSCG00000004082	NA	-0.0355799	0.93298	0.950711	9.76	6.846	8.411	19.554	11.025	11.001	10.92	15.728	Not significant
ENSSSCG00000004087	CCDC170	3.41351	5.15557e-10	4.87946e-09	1.117	1.431	1.141	0.541	0.113	0.134	0.035	0.037	Up regulated
ENSSSCG00000004088	ARMT1	-2.03041	6.64665e-10	6.17428e-09	0.54	0.792	0.396	0.195	1.32	1.683	2.014	2.467	Down regulated
ENSSSCG00000004089	RMND1	-0.466154	0.193502	0.266329	0.918	0.572	1.096	0.489	0.781	1.059	0.648	1.289	Not significant
ENSSSCG00000004090	ZBTB2	-0.683801	0.00649978	0.014199	1.072	1.865	1.047	0.903	1.303	1.845	1.378	2.099	Not significant
ENSSSCG00000004092	MTHFD1L	0.879053	0.183523	0.255086	1.888	2.433	1.763	2.086	0.197	0.366	0.968	2.771	Not significant
ENSSSCG00000004094	PPP1R14C	-2.88767	1.58678e-07	9.6028e-07	0.353	0.405	0.222	0.153	3.083	2.147	0.573	1.384	Down regulated
ENSSSCG00000004101	LRP11	-0.93035	0.0256603	0.047201	0.576	0.594	0.787	1.106	0.972	1.315	1.257	1.84	Not significant
ENSSSCG00000004103	PCMT1	-2.3171	7.67557e-32	7.50236e-30	1.993	2.399	1.781	1.301	7.882	9.045	7.16	7.005	Down regulated
ENSSSCG00000004104	KATNA1	-0.255565	0.377848	0.465514	5.007	5.077	2.666	2.113	2.472	2.584	2.813	3.919	Not significant
ENSSSCG00000004105	NUP43	-0.296185	0.296469	0.379168	0.865	1.058	0.549	0.422	0.578	0.958	0.572	0.94	Not significant
ENSSSCG00000004106	LATS1	-0.273287	0.335883	0.420806	2.422	3.833	1.64	1.309	2.119	3.183	1.632	2.57	Not significant
ENSSSCG00000004110	TAB2	-0.686939	0.0120303	0.0244254	7.553	8.925	4.674	3.12	6.52	11.084	6.483	8.05	Not significant
ENSSSCG00000004113	STXBP5	1.48219	1.57365e-12	2.23694e-11	1.826	2.047	1.397	1.222	0.379	0.515	0.459	0.625	Up regulated
ENSSSCG00000004114	RAB32	1.97696	2.89577e-14	5.24314e-13	10.113	12.52	6.921	4.541	1.692	2.194	1.82	1.826	Up regulated
ENSSSCG00000004120	SHPRH	0.176765	0.552899	0.63276	0.882	1.181	0.962	0.757	0.442	0.702	0.739	1.038	Not significant
ENSSSCG00000004121	FBXO30	-1.60265	3.77989e-15	7.5632e-14	4.283	3.942	4.16	4.102	12.326	16.333	10.722	12.026	Down regulated
ENSSSCG00000004123	UTRN	1.72319	5.40084e-10	5.08979e-09	5.14	7.593	5.404	4.588	1.22	4.891	0.983	2.121	Up regulated
ENSSSCG00000004125	STX11	1.25025	0.0272221	0.0496846	1.867	1.679	0.73	0.307	0.461	0.549	0.2	0.29	Up regulated
ENSSSCG00000004127	PLAGL1	0.704564	0.0330192	0.0588601	6.57	8.613	3.097	2.721	2.575	3.325	1.829	2.625	Not significant
ENSSSCG00000004132	PHACTR2	2.12966	1.16771e-09	1.03927e-08	13.037	18.93	12.402	8.461	2.466	4.533	1.505	1.881	Up regulated
ENSSSCG00000004133	FUCA2	0.513353	0.284861	0.366898	6.277	7.093	2.538	2.298	2.336	5.573	1.123	2.034	Not significant
ENSSSCG00000004134	PEX3	-1.27809	0.00100533	0.00270365	1.012	1.168	0.792	0.359	1.524	2.778	1.148	1.698	Down regulated
ENSSSCG00000004136	AIG1	-1.23147	0.000570971	0.00163378	1.454	1.409	1.123	1.122	2.778	2.936	1.51	3.342	Down regulated
ENSSSCG00000004138	HIVEP2	0.121203	0.60898	0.682584	4.806	5.612	2.576	3.285	3.017	3.916	2.108	3.415	Not significant
ENSSSCG00000004140	VTA1	-0.844097	0.00247296	0.00603621	2.142	2.712	2.054	1.011	3.334	3.261	3.926	6.24	Not significant
ENSSSCG00000004142	CITED2	0.400811	0.196536	0.270127	5.167	7.097	5.719	6.793	3.844	6.562	2.613	3.579	Not significant
ENSSSCG00000004143	TXLNB	-2.53664	1.57054e-10	1.61214e-09	6.502	3.385	4.753	8.254	30.328	28.716	24.938	35.294	Down regulated
ENSSSCG00000004144	HECA	-0.527834	0.198806	0.27284	4.553	3.954	4.187	3.425	5.716	8.551	2.234	3.668	Not significant
ENSSSCG00000004145	ABRACL	1.26832	0.0974392	0.149599	0.712	2.709	1.327	0.379	0.524	0.704	0.292	0.217	Not significant
ENSSSCG00000004146	REPS1	0.526426	0.0350039	0.0618984	4.999	5.288	4.026	3.188	2.586	3.344	1.735	2.654	Not significant
ENSSSCG00000004148	CCDC28A	-0.947248	0.000267712	0.000830816	1.851	2.156	2.491	1.241	1.283	1.343	1.605	1.065	Not significant
ENSSSCG00000004149	NHSL1	3.1965	6.97175e-15	1.36048e-13	3.222	6.946	1.514	1.456	0.228	0.403	0.202	0.246	Up regulated
ENSSSCG00000004150	NA	2.15161	1.3944e-11	1.66498e-10	1.74	2.989	1.441	1.071	0.226	0.51	0.265	0.368	Up regulated
ENSSSCG00000004154	TNFAIP3	1.3831	0.00197683	0.00494992	2.46	4.486	1.633	1.219	0.652	1.565	0.358	0.594	Up regulated
ENSSSCG00000004156	IFNGR1	-1.19288	0.00288274	0.00689959	1.047	0.989	0.859	0.557	1.398	3.252	0.992	1.312	Down regulated
ENSSSCG00000004160	PEX7	-0.591158	0.0905381	0.140212	1.065	1.233	0.995	1.226	1.008	1.333	1.272	2.489	Not significant
ENSSSCG00000004163	BCLAF1	-1.1978	7.12179e-06	3.16158e-05	4.978	7.153	3.762	3.016	8.131	10.559	6.095	14.841	Down regulated
ENSSSCG00000004165	PDE7B	0.143454	0.550653	0.63087	4.551	5.901	2.679	3.408	3.155	2.995	2.32	3.433	Not significant
ENSSSCG00000004166	AHI1	-0.607169	0.0368138	0.0646951	1.675	2.458	1.311	0.954	1.841	1.727	1.27	1.416	Not significant
ENSSSCG00000004169	HBS1L	-1.61976	4.1868e-11	4.72351e-10	3.168	5.231	2.152	2.638	7.8	8.616	11.056	13.403	Down regulated
ENSSSCG00000004172	SLC2A12	-2.24086	1.88801e-09	1.62029e-08	0.227	0.242	0.116	0.214	0.699	1.343	0.492	0.883	Down regulated
ENSSSCG00000004177	RPS12	1.03857	5.19448e-05	0.000188976	628.145	901.806	599.211	452.42	192.164	216.104	314.432	322.944	Up regulated
ENSSSCG00000004178	SLC18B1	0.311294	0.504786	0.58756	1.207	1.981	0.609	0.663	0.792	1.231	0.411	0.562	Not significant
ENSSSCG00000004179	NA	1.4597	0.303577	0.387273	0.8	3.022	0	0	0.257	0.42	0.045	0.092	Not significant
ENSSSCG00000004190	STX7	-0.792012	0.00127074	0.0033338	1.438	1.586	0.93	0.925	1.36	2.06	1.648	2.281	Not significant
ENSSSCG00000004192	CCN2	0.868461	0.0307329	0.0551853	7.905	13.327	14.732	22.096	3.502	11.145	5.526	11.52	Not significant
ENSSSCG00000004193	ENPP1	0.417302	0.217135	0.294013	3.522	2.144	1.928	2.118	1.696	1.766	0.844	1.925	Not significant
ENSSSCG00000004196	MED23	-0.852184	4.76447e-05	0.000175003	1.188	1.694	0.951	0.942	1.424	2.246	1.326	2.476	Not significant
ENSSSCG00000004199	EPB41L2	1.71356	4.2898e-06	1.99835e-05	35.225	40.98	18.924	15.848	7.823	10.209	3.513	5.349	Up regulated
ENSSSCG00000004203	L3MBTL3	0.394171	0.223832	0.300977	0.963	1.187	0.819	0.967	0.328	0.896	0.651	0.804	Not significant
ENSSSCG00000004205	ARHGAP18	-0.33773	0.273976	0.355172	5.733	8.065	3.146	3.098	3.711	8.321	3.771	4.334	Not significant
ENSSSCG00000004207	NA	1.27029	9.06678e-07	4.74609e-06	34.701	29.696	39.533	34.27	10.932	12.858	12.257	14.094	Up regulated
ENSSSCG00000004209	PTPRK	0.478864	0.259395	0.339618	1.455	1.218	2.302	2.494	0.819	1.108	1.296	1.704	Not significant
ENSSSCG00000004216	ECHDC1	-1.93931	4.21802e-10	4.06173e-09	1.345	1.908	0.777	0.625	2.441	5.923	3.452	6.013	Down regulated
ENSSSCG00000004217	RNF146	-0.11921	0.623167	0.695944	10.682	17.198	7.655	6.184	8.011	8.33	8.998	12.557	Not significant
ENSSSCG00000004218	RSPO3	-1.27351	0.0038887	0.00900057	1.408	1.271	0.694	0.24	2.701	0.928	2.596	1.302	Down regulated
ENSSSCG00000004220	TRMT11	-0.515311	0.254202	0.334165	0.61	0.56	0.873	0.487	0.959	1.13	0.816	1.87	Not significant
ENSSSCG00000004221	HINT3	-2.30452	2.85876e-07	1.64625e-06	1.474	0.912	0.956	1.162	3.691	2.548	5.017	8.277	Down regulated
ENSSSCG00000004222	NCOA7	0.670923	0.0712918	0.114052	2.302	2.893	1.91	1.187	0.924	2.188	0.552	1.11	Not significant
ENSSSCG00000004224	HDDC2	-0.677093	0.230846	0.308714	0.31	0.519	1.035	0.297	0.556	0.483	0.757	1.211	Not significant
ENSSSCG00000004225	TPD52L1	-2.48504	0.0512244	0.0861409	0	0	0.299	0.545	0.232	0.429	1.374	5.631	Not significant
ENSSSCG00000004233	SMPDL3A	-1.33959	0.057288	0.0949499	0.786	1.052	3.099	1.14	0.871	1.401	9.242	3.081	Not significant
ENSSSCG00000004236	PKIB	1.3427	0.0275533	0.0501858	7.245	9.823	1.395	1.6	1.376	3.116	0.605	1.304	Not significant
ENSSSCG00000004237	SERINC1	-0.639604	0.00321602	0.00761109	10.837	14.931	10.306	5.995	10.332	16.687	9.993	14.911	Not significant
ENSSSCG00000004238	HSF2	-2.27894	5.86761e-12	7.46633e-11	1.087	1.41	0.955	1.025	2.89	4.248	4.299	8.205	Down regulated
ENSSSCG00000004241	GJA1	0.608817	0.214289	0.2908	7.937	13.078	2.42	3.305	2.605	7.876	1.367	3.228	Not significant
ENSSSCG00000004244	MAN1A1	0.83998	0.107345	0.162325	2.367	3.78	1.163	1.288	0.712	2.719	0.343	0.68	Not significant
ENSSSCG00000004246	NA	0.56516	0.151631	0.21753	0.83	1.905	0.823	0.761	0.446	0.692	0.448	0.863	Not significant
ENSSSCG00000004247	ASF1A	-1.494	0.000249439	0.000779144	1.238	1.292	0.73	0.342	1.374	1.973	1.869	3.301	Down regulated
ENSSSCG00000004249	CEP85L	-0.477972	0.16628	0.234787	2.182	1.53	1.917	2.511	1.53	3.218	2.067	3.818	Not significant
ENSSSCG00000004253	NA	-0.924858	7.87122e-05	0.000274381	2.111	2.138	1.036	1.35	1.868	3.149	2.461	3.267	Not significant
ENSSSCG00000004254	DCBLD1	-0.436909	0.210509	0.28648	1.274	0.866	1.451	1.153	1.4	1.725	1.048	1.285	Not significant
ENSSSCG00000004255	VGLL2	-2.34407	1.42452e-11	1.69363e-10	5.141	3.936	5.442	5.944	23.464	16.911	21.14	30.116	Down regulated
ENSSSCG00000004261	NA	-0.963709	0.312017	0.396023	0.177	0.712	0.441	0.554	1.165	1.141	0.527	0.501	Not significant
ENSSSCG00000004262	KPNA5	-2.14371	3.37872e-07	1.91571e-06	0.295	0.364	0.221	0.175	0.638	0.908	0.678	2.051	Down regulated
ENSSSCG00000004272	LMBRD1	-1.95953	2.91753e-09	2.42104e-08	0.411	0.428	0.441	0.416	1	1.683	1.175	2.23	Down regulated
ENSSSCG00000004275	FAM135A	-0.899899	0.000214211	0.000678509	1.008	1.532	0.68	0.721	1.047	1.782	1.196	2.321	Not significant
ENSSSCG00000004276	SMAP1	-0.383543	0.103647	0.157444	6.405	9.43	6.049	4.61	5.775	7.875	7.916	10.849	Not significant
ENSSSCG00000004279	OGFRL1	1.66217	9.36741e-08	5.97017e-07	3.256	2.866	1.956	1.155	0.738	0.903	0.458	0.6	Up regulated
ENSSSCG00000004281	KCNQ5	-1.69415	4.13598e-05	0.000154279	1.173	1.034	1.269	2.629	2.897	5.32	3.559	7.13	Down regulated
ENSSSCG00000004290	TBX18	0.679224	0.0959073	0.147514	2.118	2.912	1.096	1.215	0.479	2.1	0.686	0.852	Not significant
ENSSSCG00000004291	NT5E	1.41925	0.00788472	0.0168446	6.065	5.676	2.62	2.914	1.406	2.767	0.346	1.093	Up regulated
ENSSSCG00000004293	SNX14	-0.378011	0.143061	0.20701	2.454	3.346	1.494	1.449	1.86	3.476	1.742	2.609	Not significant
ENSSSCG00000004294	NA	-0.922374	0.000210172	0.000667945	6.407	7.906	4.644	4.964	6.022	8.618	8.85	14.814	Not significant
ENSSSCG00000004300	SMIM8	-2.28106	8.43535e-08	5.43256e-07	0.442	0.556	0.378	0.095	1.568	1.998	1.12	1.117	Down regulated
ENSSSCG00000004303	RARS2	-1.70722	5.00764e-10	4.75167e-09	0.969	2.287	0.613	0.968	3.164	4.335	2.988	6.208	Down regulated
ENSSSCG00000004304	SLC35A1	-2.25829	9.58503e-09	7.31628e-08	0.959	1.328	0.448	0.232	2.676	3.782	2.389	4.826	Down regulated
ENSSSCG00000004306	ORC3	-0.187217	0.573662	0.651124	1.639	2.581	0.716	0.792	1.122	1.613	1.148	1.498	Not significant
ENSSSCG00000004307	NA	-0.848935	0.000750067	0.00208415	5.755	9.361	4.877	9.086	9.26	11.314	14.326	15.104	Not significant
ENSSSCG00000004311	RNGTT	-0.713223	0.0132276	0.0265248	1.341	1.539	0.964	0.929	1.204	1.715	1.449	2.707	Not significant
ENSSSCG00000004314	PM20D2	-1.34219	8.40941e-06	3.67122e-05	0.761	0.896	0.701	0.811	0.943	1.975	1.578	2.789	Down regulated
ENSSSCG00000004317	UBE2J1	0.51723	0.05979	0.0983295	4.307	5.832	3.259	2.264	1.751	3.47	1.773	2.211	Not significant
ENSSSCG00000004318	RRAGD	-1.74915	0.000157247	0.000515522	2.032	1.515	3.378	4.425	6.492	8.052	8.764	11.478	Down regulated
ENSSSCG00000004328	MDN1	0.811687	0.0643333	0.104741	1.632	1.707	1.539	3.237	0.545	0.802	1.209	1.526	Not significant
ENSSSCG00000004334	MAP3K7	0.150325	0.588599	0.664042	6.174	4.777	3.112	2.503	1.95	2.851	2.6	4.601	Not significant
ENSSSCG00000004339	UFL1	-2.49936	1.61488e-17	4.26708e-16	0.983	1.476	0.596	0.542	2.648	4.791	3.228	6.788	Down regulated
ENSSSCG00000004340	FHL5	-1.69747	0.000165885	0.000540154	0.742	0.383	1.232	0.577	1.062	2.863	1.626	2.389	Down regulated
ENSSSCG00000004342	NDUFAF4	-2.45363	4.76397e-09	3.81291e-08	0.31	0.289	0.334	0.188	0.843	0.927	1.688	1.848	Down regulated
ENSSSCG00000004347	FBXL4	-2.44948	7.07357e-10	6.55983e-09	1.234	1.415	0.548	0.725	5.285	9.471	3.05	3.196	Down regulated
ENSSSCG00000004349	FAXC	-0.666851	0.0849957	0.132783	4.219	5.419	2.102	1.503	2.108	2.726	2.697	5.153	Not significant
ENSSSCG00000004351	USP45	-1.09957	0.00905945	0.0190594	0.365	0.589	0.124	0.319	0.506	1.057	0.237	0.783	Down regulated
ENSSSCG00000004353	CCNC	-0.349025	0.24211	0.321021	2.102	2.801	1.636	1.221	2	2.672	1.112	2.011	Not significant
ENSSSCG00000004355	NA	0.219446	0.841666	0.880488	0	1.081	0.48	0.471	0.034	0.59	0.324	0.681	Not significant
ENSSSCG00000004357	SIM1	-0.75317	0.470706	0.556157	0.325	0.156	0.648	0.906	0.689	0.004	1.347	1.307	Not significant
ENSSSCG00000004358	ASCC3	-0.876762	0.0402119	0.0698536	1.366	1.555	1.254	1.715	1.045	1.71	2.206	5.032	Not significant
ENSSSCG00000004364	HACE1	0.838533	0.00206385	0.00513985	1.248	1.758	1.358	1.122	0.444	0.953	0.558	0.708	Not significant
ENSSSCG00000004366	BVES	-3.00115	4.79561e-13	7.37709e-12	0.775	0.477	0.872	1.337	3.953	7.498	6.032	7.489	Down regulated
ENSSSCG00000004367	POPDC3	-2.96491	2.3207e-25	1.29455e-23	1.859	1.684	1.908	2.195	9.918	14.198	12.771	16.25	Down regulated
ENSSSCG00000004368	PREP	-1.40774	7.32859e-06	3.24556e-05	6.094	4.08	4.391	5.362	7.577	10.266	13.221	15.365	Down regulated
ENSSSCG00000004370	ATG5	-0.61517	0.0472556	0.0804964	3.291	3.248	2.096	1.403	1.972	3.405	3.07	4.567	Not significant
ENSSSCG00000004373	RTN4IP1	-2.29462	4.37957e-15	8.71573e-14	0.779	0.95	0.84	0.784	2.116	3.974	2.748	4.692	Down regulated
ENSSSCG00000004374	QRSL1	-2.27649	5.23373e-12	6.72951e-11	1.814	1.953	2.092	1.255	6.379	7.048	10.513	12.953	Down regulated
ENSSSCG00000004379	SOBP	0.764199	0.000598173	0.00170367	4.188	4.909	3.478	2.167	1.811	1.79	2.06	1.515	Not significant
ENSSSCG00000004382	SEC63	-1.11757	7.49914e-07	3.97829e-06	2.849	2.771	2.247	1.416	3.005	5.123	4.331	4.529	Down regulated
ENSSSCG00000004383	OSTM1	-1.91551	1.43014e-07	8.7755e-07	0.299	0.667	0.396	0.494	1.081	1.542	1.663	1.685	Down regulated
ENSSSCG00000004385	SNX3	-0.871147	7.07306e-06	3.14754e-05	22.355	24.934	20.459	14.343	28.19	33.857	32.417	43.974	Not significant
ENSSSCG00000004387	NA	1.17433	0.000479305	0.00139826	18.576	12.865	20.004	18.132	5.144	5.345	7.599	9.025	Up regulated
ENSSSCG00000004390	SESN1	-0.778916	0.0340938	0.0604828	18.191	10.365	11.649	11.707	13.302	15.861	29.649	32.008	Not significant
ENSSSCG00000004392	AMD1	-2.43253	2.51996e-25	1.39624e-23	1.877	3.565	2.426	1.938	8.952	12.019	9.982	13.985	Down regulated
ENSSSCG00000004393	GTF3C6	-0.125611	0.730083	0.788864	2.316	3.467	1.263	1.029	1.771	2.033	1.055	2.322	Not significant
ENSSSCG00000004394	RPF2	-1.30505	5.94496e-05	0.000213188	0.431	0.4	0.371	0.313	0.818	1.195	1.444	1.999	Down regulated
ENSSSCG00000004399	SLC22A16	-1.71862	0.0864366	0.134691	0	0.254	1.442	0.969	0.993	1.245	3	3.332	Not significant
ENSSSCG00000004401	DDO	-2.99868	2.05322e-07	1.21858e-06	0.296	0.362	0.472	1.095	2.725	2.249	3.319	8.369	Down regulated
ENSSSCG00000004403	CDC40	-0.524216	0.0886297	0.137685	2.201	2.65	1.236	1.348	1.483	2.463	1.668	3.725	Not significant
ENSSSCG00000004405	FIG4	-0.116206	0.661636	0.729659	1.43	2.354	1.426	0.9	1.214	1.399	1.275	1.663	Not significant
ENSSSCG00000004408	SMPD2	1.03836	0.000667197	0.00187178	1.858	2.076	1.627	1.571	0.561	0.754	0.581	1.133	Up regulated
ENSSSCG00000004411	ZBTB24	0.320718	0.381695	0.468997	0.923	1.351	0.583	0.411	0.369	0.83	0.432	0.58	Not significant
ENSSSCG00000004412	MICAL1	0.957948	0.00162855	0.00416084	4.609	3.861	4.065	5.717	1.658	2.652	1.832	2.156	Not significant
ENSSSCG00000004414	CD164	-1.13336	0.000382434	0.0011444	12.472	13.612	8.862	4.815	15.52	28.077	12.087	16.849	Down regulated
ENSSSCG00000004415	NA	-0.281816	0.435672	0.523101	1.196	1.551	0.488	0.531	0.807	1.397	0.675	0.836	Not significant
ENSSSCG00000004419	SLC16A10	-0.0399141	0.934243	0.951473	1.767	0.81	2.475	2.582	0.95	1.618	1.662	0.946	Not significant
ENSSSCG00000004420	TRAF3IP2	0.737433	0.00298888	0.00712545	1.754	1.874	4.285	2.896	1.028	1.657	0.737	1.813	Not significant
ENSSSCG00000004421	FYN	2.04597	1.34125e-08	1.00298e-07	22.544	33.078	14.745	12.179	3.924	7.375	2.274	3.386	Up regulated
ENSSSCG00000004425	LAMA4	1.31021	0.00467096	0.0106176	23.723	20.587	7.983	9.827	5.592	9.418	1.963	4.001	Up regulated
ENSSSCG00000004432	HDAC2	-1.13512	3.5323e-07	1.99766e-06	2.623	3.241	2.031	1.466	3.215	4.781	3.717	5.832	Down regulated
ENSSSCG00000004435	NT5DC1	-2.15183	4.26802e-14	7.61556e-13	0.545	1.032	0.829	0.723	2.256	3.68	2.751	3.407	Down regulated
ENSSSCG00000004438	TSPYL1	1.11974	8.58064e-06	3.73564e-05	13.508	17.081	6.068	9.235	3.564	5.093	3.666	5.019	Up regulated
ENSSSCG00000004441	NA	2.37411	1.36944e-16	3.22506e-15	6.57	9.82	7.507	4.406	1.114	2.216	1.009	1.474	Up regulated
ENSSSCG00000004446	RWDD1	-2.33718	2.59645e-32	2.65535e-30	5.039	6.006	4.585	2.966	16.486	18.826	21.096	21.822	Down regulated
ENSSSCG00000004454	ME1	-1.71125	0.000396272	0.00118133	0.187	0.288	0.798	0.616	0.436	1.268	1.015	1.687	Down regulated
ENSSSCG00000004456	PGM3	-0.579965	0.19346	0.266329	1.512	1.783	0.598	0.748	1.478	2.113	0.567	1.728	Not significant
ENSSSCG00000004457	DOP1A	-0.0460254	0.802186	0.849405	1.177	1.519	0.798	1.132	0.727	1.209	0.871	1.277	Not significant
ENSSSCG00000004458	TPBG	0.595252	0.181165	0.252361	1.049	0.635	0.765	0.462	0.316	0.634	0.298	0.436	Not significant
ENSSSCG00000004460	IBTK	-1.00183	0.00439429	0.0100507	3.15	4.696	1.725	2.191	3.072	3.77	3.519	9.746	Down regulated
ENSSSCG00000004464	TENT5A	1.85771	5.11239e-11	5.68644e-10	11.372	16.153	8.783	8.367	1.63	5.066	1.539	3.049	Up regulated
ENSSSCG00000004465	BCKDHB	-0.883527	0.0612624	0.100407	1.76	1.851	0.731	0.81	2.615	3.86	1.304	1.341	Not significant
ENSSSCG00000004470	NA	-1.92492	1.04202e-09	9.36461e-09	7.004	10.717	5.338	2.705	19.956	24.556	19.085	17.153	Down regulated
ENSSSCG00000004473	PHIP	1.70455	2.79855e-14	5.07552e-13	2.557	3.431	1.487	2.47	0.554	0.761	0.5	0.728	Up regulated
ENSSSCG00000004478	MYO6	-0.568114	0.105513	0.160016	0.549	0.638	0.546	0.707	0.708	1.289	0.564	0.694	Not significant
ENSSSCG00000004479	FILIP1	-0.894082	0.00198163	0.00495744	2.271	2.781	1.463	2.39	2.217	3.274	3.551	5.388	Not significant
ENSSSCG00000004480	COX7A2	-0.0235995	0.937979	0.953957	25.443	32.788	20.938	13.066	14.14	15.21	23.4	24.145	Not significant
ENSSSCG00000004484	COL12A1	1.70118	1.0783e-08	8.19111e-08	8.364	13.972	8.756	6.883	2.805	3.609	1.924	1.394	Up regulated
ENSSSCG00000004487	MTO1	-0.842597	0.0167792	0.0326566	1.528	2.991	1.179	1.241	1.631	2.134	2.042	4.709	Not significant
ENSSSCG00000004489	NA	1.27101	9.33477e-06	4.02587e-05	2281.48	2416.33	1579.87	909.513	487.759	508.562	804.115	848.604	Up regulated
ENSSSCG00000004490	SETBP1	3.39188	1.34937e-38	2.44324e-36	9.147	12.168	4.952	6.128	0.587	1.14	0.936	0.838	Up regulated
ENSSSCG00000004498	HAUS1	-1.88179	1.25753e-05	5.27916e-05	0.902	1.074	0.189	0.394	1.254	1.427	1.243	2.591	Down regulated
ENSSSCG00000004499	ATP5F1A	-2.96785	1.83235e-39	3.43022e-37	11.224	11.421	13.021	10.687	78.722	81.499	77.231	100.614	Down regulated
ENSSSCG00000004500	C18orf25	-1.0311	0.00240422	0.00588012	2.53	1.809	2.163	2.698	3.504	4.181	2.799	6.473	Down regulated
ENSSSCG00000004505	SMAD2	1.69827	1.58412e-10	1.62457e-09	2.787	3.03	2.371	1.586	0.525	1.022	0.416	0.64	Up regulated
ENSSSCG00000004506	CTIF	-0.0026896	0.994799	0.9957	5.214	4.127	5.828	8.298	5.075	3.255	5.664	8.181	Not significant
ENSSSCG00000004507	SMAD7	1.17544	4.78814e-06	2.21462e-05	2.518	3.165	2.576	1.885	0.63	1.13	0.774	1.183	Up regulated
ENSSSCG00000004508	DYM	-0.777287	3.83668e-06	1.79941e-05	3.619	3.193	2.177	2.749	7.623	8.459	9.013	10.424	Not significant
ENSSSCG00000004510	ACAA2	-2.20727	2.86447e-26	1.79762e-24	5.681	6.4	4.234	4.135	13.973	21.52	19.076	26.686	Down regulated
ENSSSCG00000004516	MBD1	0.465979	0.0677626	0.109325	8.211	5.839	5.145	8.141	3.532	5.189	2.838	4.332	Not significant
ENSSSCG00000004517	CXXC1	0.530022	0.0206734	0.0390253	8.431	9.379	7.555	8.774	4.639	5.683	5.64	5.194	Not significant
ENSSSCG00000004522	ME2	-0.867856	0.00141529	0.00366944	0.735	1.06	0.864	0.432	1.249	1.733	1.638	2.031	Not significant
ENSSSCG00000004524	SMAD4	1.46625	1.86739e-08	1.35961e-07	21.519	27.63	14.716	9.111	5.138	7.898	5.743	6.828	Up regulated
ENSSSCG00000004528	MBD2	0.228818	0.249122	0.328544	4.723	5.524	4.386	2.802	2.731	3.08	2.851	3.628	Not significant
ENSSSCG00000004529	POLI	-0.0963402	0.832595	0.873648	1.307	1.295	0.4	0.306	0.673	1.133	0.532	1.008	Not significant
ENSSSCG00000004534	CCDC68	-3.88676	1.26106e-05	5.28995e-05	0	0	0.098	0.255	0.909	1.966	1.111	1.306	Down regulated
ENSSSCG00000004535	TCF4	2.42169	9.40549e-19	2.95965e-17	40.401	43.412	20.832	21.101	4.062	7.734	3.395	4.716	Up regulated
ENSSSCG00000004537	TXNL1	-2.03563	5.90016e-14	1.03935e-12	3.704	5.384	4.994	4.548	13.416	16.163	15.112	24.083	Down regulated
ENSSSCG00000004538	WDR7	0.419587	0.111295	0.16745	1.68	2.163	1.071	1.265	0.584	1.027	1.038	1.247	Not significant
ENSSSCG00000004541	FECH	-0.80536	0.00276824	0.0066569	1.84	3.026	2.43	1.472	3.21	4.135	2.554	3.129	Not significant
ENSSSCG00000004542	NARS1	-1.51095	0.00218405	0.00540666	8.384	10.845	8.623	6.996	8.992	10.435	19.659	51.257	Down regulated
ENSSSCG00000004543	MTFMT	-1.06393	0.0107766	0.0221611	0.615	1.081	0.92	0.81	0.786	1.668	1.789	2.086	Down regulated
ENSSSCG00000004544	SPG21	0.433062	0.210661	0.286602	4.478	6.81	2.436	2.145	2.463	3.182	1.478	2.373	Not significant
ENSSSCG00000004547	NA	2.53847	7.61461e-10	7.02031e-09	14.405	24.507	8.177	5.636	1.702	3.358	1.082	1.419	Up regulated
ENSSSCG00000004549	RBPMS2	1.01725	0.0227237	0.0424676	0.974	1.572	2.523	1.167	0.562	0.834	0.583	0.738	Up regulated
ENSSSCG00000004550	OAZ2	-0.0883777	0.722148	0.78251	16.562	37.474	14.348	11.684	19.072	22.007	13.876	18.835	Not significant
ENSSSCG00000004551	ZNF609	0.558987	0.00543259	0.0121341	4.267	5.298	3.778	3.571	2.197	3.288	2.199	2.208	Not significant
ENSSSCG00000004552	TRIP4	-0.382474	0.227819	0.305445	1.403	2.094	0.924	1.193	0.977	1.276	2.4	2.298	Not significant
ENSSSCG00000004558	CSNK1G1	0.353882	0.208883	0.284618	0.673	1.061	0.8	0.567	0.362	0.557	0.444	0.683	Not significant
ENSSSCG00000004561	HERC1	0.322083	0.23679	0.315178	1.811	2.522	1.313	2.695	1.273	1.487	1.048	1.931	Not significant
ENSSSCG00000004569	LACTB	-1.74253	6.04027e-09	4.779e-08	1.143	1.598	1.046	1.092	2.43	3.897	4.217	3.975	Down regulated
ENSSSCG00000004570	TPM1	-2.87742	4.47452e-07	2.47725e-06	296.062	110.731	697.41	513.518	2613.58	2232.85	4760.12	3395.68	Down regulated
ENSSSCG00000004572	NA	0.344442	0.626719	0.699203	0.848	0.36	3.252	0.853	0.58	1.346	0.878	0.573	Not significant
ENSSSCG00000004576	RORA	1.62577	1.11897e-11	1.35664e-10	3.479	3.58	2.937	2.504	0.528	0.886	0.908	0.945	Up regulated
ENSSSCG00000004577	ICE2	-0.960893	9.38455e-05	0.000322402	0.787	0.947	0.51	0.653	1.074	1.49	0.95	1.657	Not significant
ENSSSCG00000004578	ANXA2	2.06753	1.57932e-07	9.56338e-07	110.255	132.461	200.625	92.451	17.752	43.043	41.238	31.855	Up regulated
ENSSSCG00000004582	BNIP2	-0.271196	0.259916	0.340139	1.257	1.694	0.81	0.861	1.027	1.47	0.801	1.643	Not significant
ENSSSCG00000004583	NA	-1.52127	8.53754e-10	7.79315e-09	2.686	5.481	3.79	2.517	8.346	9.732	8.007	10.508	Down regulated
ENSSSCG00000004586	FAM81A	1.62906	0.017562	0.0339468	1.292	1.883	0.203	0.345	0.238	0.284	0.058	0.363	Up regulated
ENSSSCG00000004587	MYO1E	-0.363988	0.205389	0.28048	2.241	2.314	2.686	2.756	2.481	3.281	2.221	3.596	Not significant
ENSSSCG00000004588	CCNB2	-0.506347	0.320473	0.405269	0.371	0.346	0.428	0.574	0.381	0.574	0.396	1.116	Not significant
ENSSSCG00000004589	RNF111	0.211105	0.446195	0.532838	2.484	3.379	1.775	1.215	1.317	2.161	1.112	1.846	Not significant
ENSSSCG00000004592	SLTM	-1.86238	5.58418e-19	1.78775e-17	1.897	2.369	1.574	1.472	3.987	7.016	6.761	7.589	Down regulated
ENSSSCG00000004595	ADAM10	-1.03464	0.000102538	0.000348149	0.97	1.093	0.837	0.734	2.056	2.714	1.038	1.717	Down regulated
ENSSSCG00000004596	LIPC	-0.119002	0.927384	0.946099	0.95	1.278	0	0	0.677	0.887	0.26	0.14	Not significant
ENSSSCG00000004597	AQP9	3.23139	0.000210521	0.000668545	1.473	2.56	0.117	0.195	0.088	0.195	0.025	0.037	Up regulated
ENSSSCG00000004600	TCF12	0.785895	0.000900253	0.00244969	12.158	12.863	7.948	6.149	4.782	5.802	3.624	6.945	Not significant
ENSSSCG00000004602	TEX9	0.414208	0.501639	0.584988	1.229	1.198	0.654	0.211	0.542	1.719	0.37	0.309	Not significant
ENSSSCG00000004603	RFX7	-0.258067	0.231961	0.309908	2.693	3.654	1.79	2.134	2.061	3.813	1.997	2.518	Not significant
ENSSSCG00000004607	PYGO1	-0.0526133	0.892786	0.920196	1.956	2.194	1.988	2.672	1.168	1.727	1.448	4.302	Not significant
ENSSSCG00000004610	CCPG1	-1.21584	1.07991e-05	4.60524e-05	2.821	2.572	3.481	2.783	4.707	6.409	6.185	7.375	Down regulated
ENSSSCG00000004617	FAM214A	0.0809448	0.807124	0.853162	5.196	3.391	3.885	5.878	3.82	4.566	3.182	4.091	Not significant
ENSSSCG00000004620	MYO5A	-1.23132	6.37282e-05	0.000226692	4.877	5.75	4.654	3.683	8.89	10.341	12.571	22.717	Down regulated
ENSSSCG00000004622	GNB5	2.20309	1.7155e-05	6.97888e-05	6.22	7.367	1.993	2.173	0.651	1.013	0.204	0.949	Up regulated
ENSSSCG00000004624	MAPK6	-1.51369	4.87317e-07	2.67383e-06	3.517	6.211	2.551	1.464	6.948	9.922	6.328	8.151	Down regulated
ENSSSCG00000004625	LEO1	-1.33617	6.07597e-05	0.000217322	1.029	1.277	0.924	0.236	2.202	3.12	3.435	3.706	Down regulated
ENSSSCG00000004626	TMOD3	1.31209	3.05621e-05	0.000117437	4.571	7.378	5.898	3.14	1.53	2.693	1.2	1.681	Up regulated
ENSSSCG00000004628	TMOD2	1.76464	6.64453e-05	0.000235509	1.39	3.274	1.238	0.629	0.115	0.69	0.242	0.292	Up regulated
ENSSSCG00000004629	LYSMD2	-1.8718	0.000203416	0.000648783	0.866	0.654	1.284	1.714	3.125	3.609	2.452	6.843	Down regulated
ENSSSCG00000004634	AP4E1	-1.66843	2.19934e-08	1.57759e-07	1.011	1.184	1.111	0.992	1.972	3.027	2.661	4.85	Down regulated
ENSSSCG00000004635	SPPL2A	-1.73245	7.27238e-08	4.75568e-07	1.233	1.326	1.657	1.622	2.909	5.255	3.635	7.685	Down regulated
ENSSSCG00000004636	TRPM7	0.447106	0.0786277	0.124258	3.302	3.997	2.162	1.853	1.579	2.346	1.098	1.958	Not significant
ENSSSCG00000004639	USP8	-0.387794	0.251937	0.331464	2.501	3.409	1.399	0.837	1.583	2.658	2.005	2.531	Not significant
ENSSSCG00000004645	GABPB1	-0.461676	0.0983269	0.150732	0.676	1.622	0.491	0.599	0.674	1.235	0.708	1.306	Not significant
ENSSSCG00000004647	DTWD1	-1.18802	0.00134196	0.00350071	1.283	1.254	0.462	0.445	1.086	1.712	1.411	1.892	Down regulated
ENSSSCG00000004651	GALK2	0.86263	0.0517488	0.0869699	3.995	7.605	2.148	1.278	0.999	3.426	1.046	0.945	Not significant
ENSSSCG00000004652	COPS2	-1.17036	4.41536e-08	2.99556e-07	3.843	3.573	2.732	1.818	4.963	7.174	5.924	7.373	Down regulated
ENSSSCG00000004653	SECISBP2L	0.271591	0.224513	0.301746	4.183	4.906	2.974	2.341	2.583	3.711	2.31	3.652	Not significant
ENSSSCG00000004656	NA	1.85626	9.04437e-10	8.19484e-09	27.259	36.511	13.366	14.193	4.149	6.466	5.007	4.734	Up regulated
ENSSSCG00000004658	FBN1	2.2912	3.86348e-13	6.05279e-12	37.864	50.932	24.91	31.008	5.565	13.113	3.415	6.221	Up regulated
ENSSSCG00000004663	SEMA6D	-0.714344	0.233398	0.311527	1.703	1.425	0.316	0.585	1.403	2.457	0.5	0.648	Not significant
ENSSSCG00000004666	NA	1.34391	3.56494e-06	1.6834e-05	2.195	2.413	3.203	1.667	0.68	0.908	1.04	0.726	Up regulated
ENSSSCG00000004668	SLC30A4	-0.591118	0.0298373	0.0537695	0.591	0.764	0.487	0.412	0.519	0.888	0.532	1.041	Not significant
ENSSSCG00000004671	SPATA5L1	0.856677	0.0262554	0.0481872	0.953	1.151	0.84	1.436	0.407	0.539	0.297	0.982	Not significant
ENSSSCG00000004672	GATM	1.55867	0.000142215	0.000469865	1.325	2.861	1.544	0.958	0.495	0.738	0.247	0.406	Up regulated
ENSSSCG00000004674	SHF	2.31614	1.29659e-08	9.70905e-08	1.684	2.905	1.239	1.11	0.167	0.519	0.237	0.245	Up regulated
ENSSSCG00000004676	DUOXA2	0.79944	0.284881	0.366898	0.39	1.172	0.326	1.42	0.06	0.223	0.631	0.507	Not significant
ENSSSCG00000004679	SORD	0.384725	0.40076	0.488079	1.234	1.714	0.486	0.36	0.405	0.469	0.626	0.787	Not significant
ENSSSCG00000004684	SPG11	0.750322	8.68564e-06	3.7754e-05	2.224	2.797	1.636	1.689	0.835	1.232	0.834	1.247	Not significant
ENSSSCG00000004687	B2M	-1.09915	0.0298193	0.0537458	123.268	113.49	42.333	18.372	173.833	258.719	71.24	115.993	Not significant
ENSSSCG00000004691	EIF3J	-3.34321	4.09849e-23	1.90201e-21	4.186	4.797	4.032	2.88	22.235	23.494	47.23	48.435	Down regulated
ENSSSCG00000004695	WDR76	-0.695097	0.0678791	0.109465	0.504	0.896	0.269	0.49	0.653	1.138	0.473	0.671	Not significant
ENSSSCG00000004700	PDIA3	-0.655646	0.0002807	0.000865529	20.814	24.503	18.085	12.82	20.442	32.615	23.889	28.17	Not significant
ENSSSCG00000004704	PPIP5K1	-0.820374	0.0158483	0.0310803	0.644	0.683	0.596	1.085	0.972	1.426	0.931	1.549	Not significant
ENSSSCG00000004705	MAP1A	2.37482	1.05478e-07	6.62686e-07	4.794	5.704	10.377	6.519	0.683	0.801	1.676	1.546	Up regulated
ENSSSCG00000004708	TUBGCP4	-0.72574	0.0182635	0.0350757	0.973	0.441	0.55	0.479	0.75	1	0.93	1.28	Not significant
ENSSSCG00000004709	ZSCAN29	0.212823	0.447683	0.534327	1.317	1.344	0.702	1.212	0.853	0.84	0.717	1.224	Not significant
ENSSSCG00000004710	ADAL	-1.11915	0.0018803	0.00473613	1.25	1.071	0.434	0.756	1.449	1.811	1.663	2.456	Down regulated
ENSSSCG00000004717	UBR1	-0.674863	0.0100179	0.0207673	1.732	1.685	1.321	1.556	1.449	2.143	2.082	3.133	Not significant
ENSSSCG00000004718	TTBK2	2.49194	3.14103e-23	1.46383e-21	1.905	3.539	1.776	1.631	0.198	0.356	0.228	0.475	Up regulated
ENSSSCG00000004719	CDAN1	0.688772	0.0197666	0.0375511	5.124	4.232	3.449	5.185	2.423	3.15	1.881	2.224	Not significant
ENSSSCG00000004725	ZNF106	-1.50837	0.00494056	0.0111729	12.924	11.394	31.569	14.25	23.475	31.248	108.601	64.068	Down regulated
ENSSSCG00000004726	LRRC57	-0.222527	0.359291	0.445684	2.242	2.325	2.376	1.29	1.788	2.37	1.795	2.143	Not significant
ENSSSCG00000004728	CAPN3	-2.52593	7.17964e-12	8.94015e-11	18.375	15.865	20.113	31.789	110.762	147.768	115.558	97.782	Down regulated
ENSSSCG00000004729	NA	-1.81988	2.7284e-08	1.92311e-07	1.333	1.414	1.305	1.402	4.376	6.502	3.147	3.6	Down regulated
ENSSSCG00000004730	TMEM87A	-1.32914	4.05833e-09	3.27902e-08	0.807	2.163	0.818	0.706	2.654	4.706	3.147	5.804	Down regulated
ENSSSCG00000004731	VPS39	-0.507035	0.0114084	0.0233042	2.493	4.023	1.6	2.284	2.477	4.172	2.032	3.784	Not significant
ENSSSCG00000004737	PLA2G4B	0.413186	0.244952	0.324166	1.611	1.595	1.08	2	1.15	1.326	0.75	0.907	Not significant
ENSSSCG00000004738	MAPKBP1	0.805826	0.00199799	0.00499384	2.126	2.696	1.357	2.385	0.789	1.085	1.1	1.256	Not significant
ENSSSCG00000004739	MGA	2.35747	1.3473e-27	9.47831e-26	4.25	6.563	2.844	2.879	0.48	0.789	0.598	0.863	Up regulated
ENSSSCG00000004744	TYRO3	0.476032	0.340318	0.425687	1.159	0.235	0.524	0.579	0.507	0.327	0.282	0.382	Not significant
ENSSSCG00000004745	RPAP1	-0.122029	0.714302	0.775912	2.105	1.733	1.833	3.076	3.85	4.37	2.875	4.416	Not significant
ENSSSCG00000004747	RTF1	-1.44997	1.97564e-08	1.4337e-07	4.597	6.844	3.101	3.092	10.095	12.614	8.112	8.447	Down regulated
ENSSSCG00000004748	NDUFAF1	-1.95288	4.89567e-15	9.70784e-14	1.96	1.885	1.713	1.13	5.032	7.122	4.231	6.145	Down regulated
ENSSSCG00000004751	CHP1	0.317508	0.235816	0.314108	10.016	14.076	11.649	8.01	6.738	8.462	8.422	9.922	Not significant
ENSSSCG00000004753	INO80	-0.0796757	0.723756	0.783945	2.793	3.871	2.397	2.849	1.819	2.4	2.09	3.664	Not significant
ENSSSCG00000004755	DLL4	-0.850424	0.120648	0.17959	1.72	1.327	0.281	1.447	2.242	3.166	0.911	1.543	Not significant
ENSSSCG00000004757	VPS18	0.385086	0.0700665	0.112304	1.701	2.699	1.377	1.356	0.876	1.263	1.081	1.317	Not significant
ENSSSCG00000004761	ZFYVE19	-0.171947	0.70558	0.768099	0.921	0.595	1.045	1.342	0.943	0.953	1.315	1.1	Not significant
ENSSSCG00000004762	DNAJC17	-0.851533	0.078755	0.124388	0.849	0.403	1.402	1.183	1.538	1.439	1.643	1.386	Not significant
ENSSSCG00000004772	BAHD1	0.31399	0.196676	0.270253	2.501	3.495	1.841	1.633	1.289	1.956	1.72	1.53	Not significant
ENSSSCG00000004774	IVD	-1.2525	8.16922e-08	5.27655e-07	6.524	6.819	4.865	3.828	13.062	16.738	9.542	10.041	Down regulated
ENSSSCG00000004779	PLCB2	1.11176	0.121774	0.180827	0.799	1.004	0.305	0.239	0.211	0.516	0.115	0.055	Not significant
ENSSSCG00000004785	SRP14	-1.12094	1.7617e-05	7.15102e-05	6.766	10.788	5.407	3.539	7.077	8.055	8.238	9.639	Down regulated
ENSSSCG00000004789	THBS1	1.20386	0.0118827	0.0241524	9.08	13.873	17.442	28.562	3.965	5.592	4.681	14.821	Up regulated
ENSSSCG00000004792	FAM98B	-0.761332	0.0657895	0.106687	2.563	3.909	2.209	1.105	2.1	2.501	3.314	5.774	Not significant
ENSSSCG00000004795	MEIS2	1.82212	5.59102e-07	3.02561e-06	1.793	2.705	1.273	1.124	0.284	0.74	0.275	0.368	Up regulated
ENSSSCG00000004799	ZNF770	-1.26605	0.00588566	0.0130275	1.193	0.712	0.404	0.197	1.222	1.291	0.804	1.701	Down regulated
ENSSSCG00000004802	AQR	0.157085	0.445728	0.532453	1.701	2.555	1.417	1.258	0.989	1.508	1.095	1.654	Not significant
ENSSSCG00000004803	ACTC1	-3.42671	6.44294e-06	2.89256e-05	65.088	8.222	148.966	196.144	624.044	1102.14	1039.21	1795.59	Down regulated
ENSSSCG00000004806	NA	1.50493	0.00411781	0.00947329	0.843	0.832	1.895	1.061	0.139	0.251	0.235	0.419	Up regulated
ENSSSCG00000004813	TTC23	-0.755812	0.0492721	0.0834039	1.013	0.624	0.571	0.483	1.151	1.571	1.18	1.016	Not significant
ENSSSCG00000004814	LRRC28	-0.12495	0.574244	0.651585	19.491	22.543	13.85	10.36	15.728	14.95	14.059	11.946	Not significant
ENSSSCG00000004820	LINS1	-1.6538	5.82134e-07	3.13949e-06	0.834	1.497	0.821	0.39	1.697	2.519	2.371	2.668	Down regulated
ENSSSCG00000004821	ASB7	0.532251	0.1518	0.217688	1.24	1.323	0.738	0.432	0.402	0.685	0.353	0.747	Not significant
ENSSSCG00000004822	ALDH1A3	2.82521	2.6749e-07	1.54682e-06	22.843	17.27	4.705	4.98	1.254	1.519	0.445	1.108	Up regulated
ENSSSCG00000004823	LRRK1	2.45028	2.61202e-10	2.58742e-09	5.098	5.138	2.419	2.444	0.599	0.949	0.269	0.488	Up regulated
ENSSSCG00000004825	CHSY1	0.614976	0.0103901	0.0214702	1.603	2.313	0.999	1.39	0.638	1.484	0.612	1.289	Not significant
ENSSSCG00000004826	SELENOS	-0.937663	0.000350448	0.00105641	3.778	5.187	3.155	3.131	4.608	5.785	6.13	8.255	Not significant
ENSSSCG00000004829	CACHD1	-0.785671	0.00850355	0.0179996	0.937	0.877	1.058	0.936	1.137	1.84	1.514	1.345	Not significant
ENSSSCG00000004830	NA	1.33975	3.79498e-05	0.00014257	2.261	3.026	1.97	0.96	0.645	0.904	0.551	0.548	Up regulated
ENSSSCG00000004832	UBE3A	-1.39287	3.29586e-13	5.24885e-12	4.379	4.511	3.512	3.087	8.889	11.738	9.202	15.56	Down regulated
ENSSSCG00000004834	NDN	0.448639	0.217786	0.294677	11.032	14.019	4.045	4.225	5.072	5.37	3.822	5.028	Not significant
ENSSSCG00000004835	MAGEL2	1.3537	0.0358867	0.0633075	1.965	2.126	0.378	0.478	0.424	0.723	0.117	0.291	Not significant
ENSSSCG00000004844	MTMR10	-0.244313	0.458117	0.54472	3.15	2.856	2.586	1.272	2.642	4.083	2.535	3.712	Not significant
ENSSSCG00000004845	FAN1	-0.587417	0.0446019	0.0764951	2.496	2.425	2.35	2.603	2.333	3.824	3.224	4.812	Not significant
ENSSSCG00000004847	MPHOSPH10	-1.76572	3.83912e-06	1.79979e-05	1.183	1.903	1.083	1.284	2.055	3.024	4.848	5.86	Down regulated
ENSSSCG00000004854	TJP1	0.285616	0.32508	0.41025	10.186	13.243	6.248	7.002	5.831	10.42	3.556	5.967	Not significant
ENSSSCG00000004856	NFATC1	0.319108	0.142545	0.206344	4.182	6.664	3.829	3.704	2.69	3.461	2.555	2.857	Not significant
ENSSSCG00000004857	ATP9B	0.310224	0.34226	0.427825	2.32	2.257	2.233	3.471	1.682	2.225	1.43	2.011	Not significant
ENSSSCG00000004859	ZNF516	1.61049	1.2983e-10	1.34772e-09	2.126	2.621	1.368	2.325	0.46	0.79	0.52	0.576	Up regulated
ENSSSCG00000004861	TSHZ1	-0.0677172	0.736687	0.794837	2.188	2.633	2.275	3.074	1.195	2.672	1.97	2.303	Not significant
ENSSSCG00000004870	CNDP2	1.83346	2.03943e-15	4.18086e-14	23.642	27.529	13.812	11.295	3.847	4.759	3.832	5.248	Up regulated
ENSSSCG00000004875	CYB5A	-0.0107847	0.968469	0.976336	10.295	12.726	6.816	4.304	5.942	9.868	7.162	8.274	Not significant
ENSSSCG00000004884	TMX3	-2.074	7.7206e-10	7.10199e-09	0.698	0.775	0.565	0.503	1.34	2.49	1.776	4.365	Down regulated
ENSSSCG00000004888	SERPINB8	1.74909	1.49026e-07	9.08883e-07	1.63	1.69	1.232	0.732	0.222	0.44	0.306	0.347	Up regulated
ENSSSCG00000004893	VPS4B	0.566798	0.0588297	0.0970681	3.354	5.644	3.187	1.893	1.668	3.077	1.406	2.335	Not significant
ENSSSCG00000004896	PHLPP1	1.69861	1.34466e-06	6.85361e-06	6.199	4.49	2.686	5.762	1.29	1.673	0.769	1.376	Up regulated
ENSSSCG00000004897	ZCCHC2	0.12477	0.552994	0.632804	2.46	3.038	1.378	1.674	1.325	2.305	1.377	2.049	Not significant
ENSSSCG00000004898	TNFRSF11A	-0.227927	0.553906	0.633585	0.798	0.878	0.863	0.935	0.843	1.591	0.459	0.824	Not significant
ENSSSCG00000004899	RELCH	0.426322	0.0293255	0.0529941	1.666	2.065	1.48	1.33	0.831	1.303	0.95	1.227	Not significant
ENSSSCG00000004901	PIGN	-1.33441	0.000171477	0.00055672	0.606	0.488	0.314	0.334	0.845	1.484	0.545	1.117	Down regulated
ENSSSCG00000004902	RNF152	1.79106	0.000909128	0.00247201	1.041	2.234	0.739	0.701	0.587	0.617	0.352	0.283	Up regulated
ENSSSCG00000004907	CCBE1	1.90278	0.00131706	0.00344061	0.817	1.402	0.326	0.398	0.157	0.339	0.042	0.113	Up regulated
ENSSSCG00000004908	LMAN1	-1.45621	1.26771e-11	1.52525e-10	2.851	3.883	2.243	1.799	5.149	8.432	4.609	6.804	Down regulated
ENSSSCG00000004912	SEC11C	-1.03321	0.000607151	0.00172479	2.583	3.887	3.399	1.799	4.189	5.678	5.626	4.75	Down regulated
ENSSSCG00000004917	MALT1	-1.3901	0.00683846	0.0148595	0.662	0.483	0.15	0.397	0.949	2.383	0.388	0.945	Down regulated
ENSSSCG00000004918	ALPK2	-1.82864	2.36381e-05	9.29119e-05	1.145	0.82	1.355	2.081	5.081	4.478	5.503	4.685	Down regulated
ENSSSCG00000004919	NEDD4L	-0.268099	0.330961	0.415961	0.97	1.017	0.663	1.197	0.738	1.129	0.77	1.231	Not significant
ENSSSCG00000004921	ATP8B1	-0.052666	0.908858	0.932151	0.957	1.451	0.523	0.676	0.659	1.904	0.372	0.733	Not significant
ENSSSCG00000004926	PDCD7	0.243508	0.385125	0.472319	2.377	3.709	3.015	2.16	1.37	2.269	2.046	2.519	Not significant
ENSSSCG00000004927	CLPX	-0.975943	0.000309928	0.000945884	5.895	7.17	4.056	2.725	7.275	10.182	5.085	9.255	Not significant
ENSSSCG00000004928	CILP	0.0547279	0.818157	0.861773	28.039	29.108	18.016	16.35	11.673	23.121	21.421	20.963	Not significant
ENSSSCG00000004929	PARP16	0.623751	0.0593565	0.0977913	2.779	4.32	1.684	1.889	0.776	1.386	1.148	2.664	Not significant
ENSSSCG00000004931	IGDCC4	0.0614339	0.872382	0.904738	5.634	3.8	4.9	6.249	4.565	6.151	2.239	3.93	Not significant
ENSSSCG00000004934	DPP8	-1.3347	1.1399e-07	7.10907e-07	1.828	2.317	1.561	1.226	2.99	5.382	2.484	3.396	Down regulated
ENSSSCG00000004935	HACD3	-1.4436	3.28024e-09	2.6877e-08	1.19	2.099	0.987	1.074	2.313	4.524	2.306	3.236	Down regulated
ENSSSCG00000004936	INTS14	-0.742621	0.00920608	0.0193163	0.92	1.809	1.193	1.001	1.208	2.124	1.497	2.607	Not significant
ENSSSCG00000004938	DENND4A	0.387053	0.156588	0.223171	1.12	1.648	1.335	0.75	0.616	1.015	0.573	1.039	Not significant
ENSSSCG00000004941	DIS3L	0.152647	0.620491	0.693375	2.132	1.969	1.068	0.956	0.823	1.517	0.787	1.625	Not significant
ENSSSCG00000004943	MAP2K1	-1.33368	4.67419e-09	3.7492e-08	3.078	2.857	3.239	2.83	6.03	7.221	5.72	7.411	Down regulated
ENSSSCG00000004945	RPL4	0.135441	0.655808	0.724569	277.259	324.283	149.1	130.8	192.842	217.545	305.179	344.017	Not significant
ENSSSCG00000004946	ZWILCH	-0.501654	0.143621	0.207712	0.663	1.197	0.506	0.376	0.641	1.048	0.617	1.014	Not significant
ENSSSCG00000004948	SMAD6	0.338345	0.453414	0.539766	1.384	3.081	1.498	1.268	1.206	1.882	0.962	0.634	Not significant
ENSSSCG00000004951	AAGAB	-0.643953	0.0268502	0.0491076	3.486	5.032	3.572	1.61	3.949	5.17	5.144	4.176	Not significant
ENSSSCG00000004952	SMAD3	0.66016	0.00324927	0.00767528	7.85	10.735	5.914	4.783	3.554	3.605	4.319	3.705	Not significant
ENSSSCG00000004954	C15orf61	-1.4069	0.00600605	0.0132435	1.617	3.718	5.247	2.814	4.299	5.943	10.436	10.687	Down regulated
ENSSSCG00000004955	MAP2K5	0.0818795	0.813988	0.858527	4.211	3.252	3.832	4.27	1.938	3.132	3.35	4.817	Not significant
ENSSSCG00000004957	CLN6	-0.74191	0.0227342	0.04248	2.747	3.208	4.124	4.217	4.125	5.374	5.137	6.477	Not significant
ENSSSCG00000004958	PIAS1	-0.0556732	0.864918	0.898515	2.741	4.761	1.641	1.37	1.934	3.309	1.513	3.04	Not significant
ENSSSCG00000004961	ITGA11	1.51203	0.00039105	0.00116702	2.471	2.773	1.715	2.023	0.553	1.51	0.284	0.532	Up regulated
ENSSSCG00000004962	CORO2B	1.91258	3.07055e-06	1.46561e-05	10.467	13.101	3.497	4.142	1.408	2.949	0.977	1.535	Up regulated
ENSSSCG00000004963	NA	-0.574499	0.0104415	0.0215604	9.915	13.582	7.888	4.736	9.366	12.368	11.385	12.636	Not significant
ENSSSCG00000004969	KIF23	-0.399684	0.427526	0.514606	0.485	0.414	0.291	0.502	0.251	0.453	0.524	1.326	Not significant
ENSSSCG00000004970	NA	-0.00584488	0.980111	0.985016	1498.25	1937.66	1197.6	742.56	1125.73	958.829	1276.53	1113.28	Not significant
ENSSSCG00000004971	TLE3	1.51607	6.11882e-12	7.73254e-11	4.936	8.291	4.044	3.938	1.069	1.77	1.163	2.423	Up regulated
ENSSSCG00000004973	UACA	-0.550136	0.0400486	0.0696154	5.433	4.225	5.971	5.113	5.548	7.625	4.537	5.344	Not significant
ENSSSCG00000004974	LARP6	-2.36079	0.467254	0.553142	0	12.571	0	0	0.997	1.222	0	0	Not significant
ENSSSCG00000004979	MYO9A	2.70824	9.86428e-47	2.53374e-44	4.684	5.133	4.108	3.132	0.477	0.71	0.449	0.594	Up regulated
ENSSSCG00000004980	THSD4	1.29026	2.58819e-05	0.00010087	1.763	1.91	1.816	2.45	0.575	0.797	0.71	0.761	Up regulated
ENSSSCG00000004983	NA	-2.77417	1.35472e-25	7.87521e-24	0.512	0.558	0.214	0.275	3.15	5.56	3.483	4.289	Down regulated
ENSSSCG00000004985	GEMIN2	-0.393699	0.137733	0.200271	2.928	3.691	1.631	2.183	2	3.042	2.594	4.152	Not significant
ENSSSCG00000004986	TRAPPC6B	-1.65091	2.41918e-08	1.72164e-07	2.332	1.565	0.681	0.726	2.603	3.178	2.812	3.843	Down regulated
ENSSSCG00000004989	FBXO33	-0.549748	0.0315002	0.0564255	0.837	1.367	0.658	0.882	0.857	1.338	0.871	1.651	Not significant
ENSSSCG00000004996	KLHL28	-0.815281	0.00354833	0.00828918	0.809	1.432	0.444	0.624	0.976	1.77	0.878	1.275	Not significant
ENSSSCG00000004997	PRPF39	-2.03379	1.09931e-11	1.33574e-10	0.712	1.372	0.886	0.751	3.02	4.883	2.29	3.461	Down regulated
ENSSSCG00000004999	MIS18BP1	-0.361922	0.383467	0.470599	0.654	1.671	0.547	0.265	0.541	0.925	0.915	1.445	Not significant
ENSSSCG00000005004	LRR1	1.27677	0.0599781	0.0985655	0.428	1.764	1.454	0.169	0.229	0.463	0.22	0.441	Not significant
ENSSSCG00000005006	RPL36AL	0.199373	0.455509	0.541921	23.046	28.491	16.175	9.441	11.924	12.544	13.448	16.454	Not significant
ENSSSCG00000005008	DNAAF2	-0.593748	0.244058	0.323254	0.479	1.516	1.554	0.426	0.957	1.05	1.123	1.984	Not significant
ENSSSCG00000005009	KLHDC2	-0.622535	0.0453745	0.0776689	1.911	3.074	3.608	2.131	3.337	4.602	2.834	5.031	Not significant
ENSSSCG00000005011	NEMF	-0.94642	0.0125495	0.0253266	1.509	3.104	2.031	0.673	2.042	3.309	2.893	3.407	Not significant
ENSSSCG00000005012	ARF6	1.4797	1.43735e-05	5.95258e-05	19.774	20.041	9.014	5.477	3.524	4.428	3.953	5.151	Up regulated
ENSSSCG00000005015	SOS2	-0.876289	0.0050041	0.0112958	2.835	3.123	1.989	1.01	2.953	4.429	2.287	4.102	Not significant
ENSSSCG00000005016	L2HGDH	-1.79147	0.00241101	0.00589281	0.68	0.759	0.351	1.123	3.04	5.105	1.113	1.936	Down regulated
ENSSSCG00000005021	SAV1	-0.92087	0.00187018	0.00471494	5.635	10.082	3.921	2.424	7.746	11.2	5.884	6.763	Not significant
ENSSSCG00000005022	NIN	1.63982	5.43396e-12	6.96266e-11	3.043	2.948	2.816	2.445	0.583	0.957	0.557	0.993	Up regulated
ENSSSCG00000005024	PYGL	0.0310236	0.905116	0.929177	2.878	3.916	3.877	2.138	2.472	2.78	2.327	2.556	Not significant
ENSSSCG00000005027	FRMD6	1.7755	1.42871e-05	5.92347e-05	8.597	14.008	4.468	3.982	1.868	3.757	0.874	1.771	Up regulated
ENSSSCG00000005029	RTRAF	-0.825291	5.10833e-05	0.000186271	34.207	31.916	24.9	13.682	36.3	39.543	36.666	38.53	Not significant
ENSSSCG00000005030	NID2	1.16369	0.000680069	0.00190547	26.688	24.022	11.771	13.806	8.539	9.624	4.473	5.267	Up regulated
ENSSSCG00000005037	ERO1A	-1.35643	1.15377e-05	4.88815e-05	0.896	1.517	1.223	0.91	2.484	3.884	1.612	2.813	Down regulated
ENSSSCG00000005038	PSMC6	-1.94784	8.78927e-17	2.13357e-15	5.902	5.971	3.535	3.005	11.357	14.747	14.307	19.339	Down regulated
ENSSSCG00000005039	STYX	-0.905525	0.00569248	0.0126404	1.489	2.806	0.942	0.765	1.983	3.095	1.471	2.656	Not significant
ENSSSCG00000005040	GNPNAT1	-1.14067	0.00466889	0.010615	0.832	1.55	0.473	0.327	1.432	2.363	1.11	1.721	Down regulated
ENSSSCG00000005041	FERMT2	-1.60247	1.19593e-12	1.73347e-11	9.608	14.931	9.267	7.511	21.543	27.094	20.728	41.63	Down regulated
ENSSSCG00000005043	DDHD1	0.827908	0.00332294	0.00783392	1.755	2.264	1.782	1.233	0.49	1.199	0.896	1.118	Not significant
ENSSSCG00000005045	BMP4	0.379483	0.304959	0.388878	1.792	1.656	0.653	0.899	0.725	1.238	0.551	0.699	Not significant
ENSSSCG00000005047	CDKN3	-2.93429	5.06446e-05	0.000184855	0.375	0.805	1.019	0.774	1.253	1.185	7.826	11.897	Down regulated
ENSSSCG00000005052	WDHD1	0.179645	0.612881	0.686052	0.54	1.057	0.339	0.352	0.298	0.549	0.269	0.598	Not significant
ENSSSCG00000005054	MAPK1IP1L	0.31232	0.224397	0.301626	4.086	6.082	2.018	2.456	1.844	3.346	1.639	2.851	Not significant
ENSSSCG00000005055	LGALS3	2.55193	1.98972e-12	2.76433e-11	6.523	13.999	8.659	6.647	0.716	2.587	0.762	1.053	Up regulated
ENSSSCG00000005057	FBXO34	0.87908	0.0164501	0.032101	2.094	2.179	1.364	1.01	0.679	1.316	0.509	0.639	Not significant
ENSSSCG00000005058	ATG14	0.562848	0.0114442	0.0233698	1.253	1.861	1.019	1.003	0.519	0.902	0.648	0.867	Not significant
ENSSSCG00000005060	KTN1	-3.09627	2.2558e-13	3.66942e-12	2.018	1.986	2.906	3.57	12.561	16.683	29.158	28.812	Down regulated
ENSSSCG00000005062	TMEM260	-0.175222	0.503975	0.586802	0.849	1.071	0.86	0.529	0.971	1.942	1.001	1.305	Not significant
ENSSSCG00000005065	AP5M1	-1.46223	1.27284e-07	7.87152e-07	0.591	0.621	0.409	0.291	0.835	1.379	0.928	1.686	Down regulated
ENSSSCG00000005066	EXOC5	-1.60698	4.93697e-09	3.93994e-08	1.955	2.643	1.433	1.343	3.247	5.162	3.882	8.626	Down regulated
ENSSSCG00000005072	PSMA3	-1.62131	7.04231e-11	7.67084e-10	5.577	4.808	3.416	2.483	8.177	10.075	9.436	14.028	Down regulated
ENSSSCG00000005073	ARID4A	-0.816394	0.00184481	0.00465736	1.109	1.458	0.898	0.816	1.041	2.314	1.588	1.576	Not significant
ENSSSCG00000005078	DAAM1	0.647502	0.0121488	0.0246343	4.095	4.721	1.864	2.895	1.434	2.043	1.231	2.225	Not significant
ENSSSCG00000005082	PCNX4	-0.53828	0.0610209	0.100038	1.361	0.914	0.779	0.614	0.956	0.963	1.016	1.408	Not significant
ENSSSCG00000005083	DHRS7	-2.17198	5.42332e-07	2.94207e-06	1.301	0.674	0.841	0.512	2.175	5.835	2.246	1.984	Down regulated
ENSSSCG00000005084	PPM1A	-0.636995	0.00125737	0.0033058	6.19	6.709	6.348	6.858	6.362	9.759	8.993	10.064	Not significant
ENSSSCG00000005087	SIX1	-1.66593	1.62873e-06	8.18814e-06	1.556	3.143	2.58	2.117	3.626	5.809	6.664	9.968	Down regulated
ENSSSCG00000005089	SIX4	-2.04972	1.36419e-10	1.41213e-09	0.658	0.935	0.825	0.609	1.43	3.072	2.871	3.675	Down regulated
ENSSSCG00000005090	MNAT1	-1.16872	7.47365e-05	0.000262302	1.577	1.226	1.128	0.561	1.728	2.166	1.8	2.719	Down regulated
ENSSSCG00000005095	NA	0.1601	0.633456	0.704987	2.039	1.828	2.083	2.008	1.21	2.54	1.345	1.263	Not significant
ENSSSCG00000005096	HIF1A	-0.47329	0.209744	0.285615	6.701	8.588	3.671	3.364	4.705	9.538	2.673	5.467	Not significant
ENSSSCG00000005097	SNAPC1	-0.985227	0.0113061	0.0231423	0.954	0.577	0.586	0.232	0.54	1.131	0.574	0.723	Not significant
ENSSSCG00000005102	AEN	-0.620151	0.30964	0.393598	2.482	3.234	4.825	7.474	2.485	2.776	7.457	13.052	Not significant
ENSSSCG00000005103	NA	-0.529636	0.109674	0.165395	1.323	3.311	1.128	1.012	1.606	2.017	1.745	2.428	Not significant
ENSSSCG00000005105	MRPL46	-2.02172	1.61022e-08	1.18724e-07	4.775	8.081	3.66	2.541	9.846	12.96	18.623	21.514	Down regulated
ENSSSCG00000005110	SYNE2	-0.0557509	0.881658	0.91179	1.123	0.788	0.628	1.206	0.877	1.143	0.43	1.015	Not significant
ENSSSCG00000005122	TEK	-1.74185	1.0358e-08	7.88448e-08	0.54	1.046	0.659	0.674	1.731	3.407	1.997	1.733	Down regulated
ENSSSCG00000005124	IFT74	-1.96758	0.00013153	0.000438367	0.392	0.57	0.248	0.262	0.606	0.786	1.734	2.054	Down regulated
ENSSSCG00000005126	PLAA	-1.60148	3.06332e-08	2.14063e-07	2.259	3.581	2.068	1.997	3.902	5.093	8.579	8.82	Down regulated
ENSSSCG00000005128	TUSC1	1.58298	0.00014059	0.000465111	5.452	8.913	3.886	2.761	0.991	1.82	1.712	1.134	Up regulated
ENSSSCG00000005135	NA	-0.042527	0.915398	0.937253	1.786	2.225	1.888	1.445	0.881	1.317	1.436	3.223	Not significant
ENSSSCG00000005150	KLHL9	0.356012	0.347279	0.432875	3.426	3.887	1.165	1.345	1.253	2.452	0.898	1.848	Not significant
ENSSSCG00000005166	MLLT3	-2.13339	3.20618e-10	3.14217e-09	0.64	0.923	0.692	0.491	2.351	3.494	3.068	1.522	Down regulated
ENSSSCG00000005169	RPS6	0.3531	0.0955883	0.147126	134.418	170.994	105.879	70.379	65.931	73.724	79.802	89.546	Not significant
ENSSSCG00000005170	DENND4C	1.71662	2.24877e-15	4.57415e-14	2.828	4.319	2.093	1.826	0.547	0.889	0.539	0.859	Up regulated
ENSSSCG00000005174	RRAGA	-0.796119	0.00350183	0.00820792	12.922	21.798	9.095	7.139	13.776	18.212	18.078	21.282	Not significant
ENSSSCG00000005178	CNTLN	1.09901	1.93813e-06	9.63394e-06	1.326	1.623	1.057	0.951	0.443	0.643	0.359	0.554	Up regulated
ENSSSCG00000005180	BNC2	5.01051	1.44215e-42	3.06318e-40	6.815	9.742	5.912	4.062	0.118	0.322	0.092	0.169	Up regulated
ENSSSCG00000005183	PSIP1	-0.0146829	0.958819	0.968642	9.967	11.343	5.93	4.824	6.011	9.793	5.188	5.676	Not significant
ENSSSCG00000005184	SNAPC3	-1.3152	7.94061e-05	0.000276495	0.655	0.412	0.477	0.234	0.959	1.09	1.025	2.464	Down regulated
ENSSSCG00000005190	NFIB	1.59865	1.76987e-08	1.2963e-07	26.833	37.027	12.864	15.724	5.561	7.969	3.855	6.287	Up regulated
ENSSSCG00000005191	MPDZ	-0.0343262	0.87923	0.90996	4.763	4.583	3.268	4.743	3.32	4.931	2.905	4.204	Not significant
ENSSSCG00000005194	PTPRD	1.6702	0.000418175	0.00123993	2.121	2.02	0.463	0.97	0.396	0.465	0.165	0.317	Up regulated
ENSSSCG00000005198	KDM4C	0.62801	0.0241039	0.044699	1.454	1.198	1.046	1.86	0.485	0.856	0.56	0.761	Not significant
ENSSSCG00000005201	UHRF2	-0.154084	0.510305	0.592984	1.239	2.497	1.289	1.205	1	2.024	1.398	2.647	Not significant
ENSSSCG00000005203	IL33	1.18401	0.0759929	0.120699	3.351	5.905	0.347	1.771	0.82	2.205	0.192	0.996	Not significant
ENSSSCG00000005204	RANBP6	-1.33425	2.30523e-06	1.12561e-05	1.166	1.485	0.542	0.651	1.753	2.513	1.895	2.134	Down regulated
ENSSSCG00000005205	KIAA2026	0.804814	0.00405198	0.00933545	5	6.777	2.759	2.365	1.657	2.721	1.443	2.156	Not significant
ENSSSCG00000005208	RIC1	0.0150736	0.937588	0.953769	2.019	2.31	1.305	1.691	1.094	1.933	1.303	1.989	Not significant
ENSSSCG00000005212	PLGRKT	-2.7402	7.65955e-14	1.31775e-12	1.638	1.702	0.683	0.602	5.56	9.188	4.918	9.916	Down regulated
ENSSSCG00000005215	JAK2	0.759166	0.00564298	0.0125456	1.214	1.417	1.435	1.21	0.58	0.978	0.55	0.715	Not significant
ENSSSCG00000005217	RCL1	0.302525	0.51615	0.598455	1.423	3.816	4.804	3.813	1.351	1.991	3.547	3.443	Not significant
ENSSSCG00000005219	CDC37L1	-2.44957	1.30863e-07	8.07028e-07	1.036	1.034	1.613	1.29	3.045	3.735	8.797	8.68	Down regulated
ENSSSCG00000005220	PLPP6	1.18726	0.0345309	0.0611502	1.058	1.201	0.66	0.968	0.357	0.557	0.318	0.218	Not significant
ENSSSCG00000005224	GLIS3	4.96849	3.02421e-50	9.82424e-48	4.465	5.45	3.245	2.04	0.09	0.157	0.056	0.101	Up regulated
ENSSSCG00000005227	PUM3	-1.23137	0.0018715	0.00471719	2.172	2.382	1.928	1.718	2.171	2.631	5.121	6.551	Down regulated
ENSSSCG00000005229	VLDLR	-1.49433	0.000983365	0.00265306	3.856	2.185	4.679	12.124	12.967	18.75	21.091	25.039	Down regulated
ENSSSCG00000005232	SMARCA2	0.922287	0.000684049	0.00191565	19.904	29.28	11.32	11.403	6.739	10.77	6.363	7.186	Not significant
ENSSSCG00000005233	DMRT2	1.15848	0.00239607	0.00586149	1.152	2.668	0.743	0.717	0.32	1.112	0.283	0.541	Up regulated
ENSSSCG00000005235	KANK1	0.407274	0.103664	0.157449	3.502	5.503	4.515	3.286	2.145	3.332	2.447	2.531	Not significant
ENSSSCG00000005241	NA	-2.66126	3.01959e-11	3.45968e-10	0.29	0.572	0.417	0.434	1.715	2.1	4.741	5.685	Down regulated
ENSSSCG00000005243	PGM5	0.493633	0.0694164	0.111456	10.844	15.237	4.634	9.383	5.868	9.231	5.377	14.865	Not significant
ENSSSCG00000005247	NA	-0.0203413	0.940204	0.955604	1.467	1.7	1.558	0.929	0.796	1.764	1.127	1.571	Not significant
ENSSSCG00000005249	FAM189A2	-1.73223	4.56892e-05	0.000168636	4.544	2.459	2.511	4.886	15.047	11.278	8.847	8.034	Down regulated
ENSSSCG00000005250	APBA1	2.5505	4.47017e-05	0.000165626	0.992	1.305	0.308	0.342	0.101	0.221	0.043	0.047	Up regulated
ENSSSCG00000005252	PTAR1	1.35411	0.000315937	0.000962361	1.504	1.561	0.865	0.656	0.254	0.395	0.238	0.685	Up regulated
ENSSSCG00000005255	NA	-0.9918	0.00248741	0.00606077	1.827	1.613	0.861	0.87	2.342	2.76	1.237	2.263	Not significant
ENSSSCG00000005267	ANXA1	1.46188	3.0279e-05	0.000116405	36.395	48.951	30.666	15.988	4.975	13.219	5.148	7.144	Up regulated
ENSSSCG00000005271	CARNMT1	-1.93751	1.59769e-15	3.35484e-14	1.524	2.003	1.051	1.135	3.982	5.847	2.829	6.291	Down regulated
ENSSSCG00000005273	OSTF1	1.24064	0.00190092	0.00478043	8.925	8.938	5.221	3.636	1.891	4.456	1.488	1.767	Up regulated
ENSSSCG00000005278	NA	2.89283	0.00010472	0.000354834	0.74	0.614	0.476	2.027	0.142	0.042	0.031	0.228	Up regulated
ENSSSCG00000005282	VPS13A	-0.573128	0.0602816	0.0989711	0.609	0.666	0.585	0.757	0.61	0.848	0.948	1.164	Not significant
ENSSSCG00000005286	CEP78	0.0717328	0.860144	0.89465	1.153	0.554	0.614	0.352	0.482	0.661	0.454	0.65	Not significant
ENSSSCG00000005287	PSAT1	-1.04309	0.138089	0.200716	3.751	4.465	3.616	4.248	1.114	2.267	7.207	22.489	Not significant
ENSSSCG00000005288	TLE4	-0.509629	0.151228	0.21715	2.223	2.022	2.296	1.593	1.85	1.573	4.218	2.435	Not significant
ENSSSCG00000005291	TLE1	0.700635	0.0218741	0.0410814	17.532	11.921	9.663	8.272	8.98	7.684	7.195	3.645	Not significant
ENSSSCG00000005297	DNAJB5	-3.3295	4.65013e-13	7.18331e-12	5.451	3.179	5.054	7.261	56.534	25.382	40.354	66.636	Down regulated
ENSSSCG00000005300	VCP	-1.43122	0.000705943	0.00196997	11.91	12.672	11.806	13.498	23.922	25.51	59.186	73.464	Down regulated
ENSSSCG00000005301	FAM214B	0.607601	0.0362177	0.0638099	4.838	5.842	4.749	3.092	1.522	2.83	2.314	3.924	Not significant
ENSSSCG00000005303	PIGO	-2.15212	0.138874	0.201824	0	0.322	0.055	1.759	0.393	0.421	1.045	1.044	Not significant
ENSSSCG00000005308	RUSC2	-0.519788	0.0181456	0.0348857	5.551	7.051	5.455	6.784	6.634	8.519	6.613	9.737	Not significant
ENSSSCG00000005310	TESK1	-0.556996	0.00420875	0.0096684	16.971	22.93	15.819	13.04	21.442	20.247	22.739	20.136	Not significant
ENSSSCG00000005311	NA	2.00998	0.259261	0.339564	0.979	3.984	0	0	0.266	0.425	0.024	0	Not significant
ENSSSCG00000005313	CCDC107	-1.79813	3.18808e-09	2.62538e-08	3.461	3.518	2.746	3.727	10.244	10.076	12.813	9.656	Down regulated
ENSSSCG00000005314	ARHGEF39	0.222965	0.771083	0.823822	0.488	0.164	0.462	1.09	0.352	0.357	0.657	0.914	Not significant
ENSSSCG00000005316	NA	-2.89292	5.72623e-08	3.80543e-07	591.492	218.328	993.45	1041.01	5575.09	5263.71	6888.71	5058.51	Down regulated
ENSSSCG00000005317	TLN1	0.934088	9.14722e-09	7.00631e-08	27.472	34.493	23.945	24.429	9.518	14.43	12.419	13.091	Not significant
ENSSSCG00000005318	CREB3	-0.611952	0.0119225	0.0242245	2.805	3.392	1.638	1.821	2.552	3.086	3.162	3.6	Not significant
ENSSSCG00000005319	GBA2	-0.718006	0.0623687	0.102023	6.876	6.734	7.661	12.184	9.902	9.929	13.523	15.847	Not significant
ENSSSCG00000005320	RGP1	-0.333049	0.176774	0.247085	1.092	1.681	0.791	0.779	0.934	1.083	1.109	1.377	Not significant
ENSSSCG00000005322	NPR2	-0.690885	0.0445686	0.0764736	1.779	1.714	1.694	2.667	2.924	3.795	2.072	2.912	Not significant
ENSSSCG00000005325	TMEM8B	-0.313966	0.470893	0.556199	1.248	0.772	0.597	1.24	1.218	1.663	0.615	1.617	Not significant
ENSSSCG00000005338	RECK	-0.0885127	0.781034	0.832435	1.349	1.651	0.673	1.237	1.126	1.564	0.625	1.021	Not significant
ENSSSCG00000005343	RNF38	1.42508	1.23948e-05	5.21526e-05	7.423	10.328	4.812	3.11	1.539	2.964	1.17	2.326	Up regulated
ENSSSCG00000005346	ZCCHC7	0.535493	0.119851	0.17874	2.115	1.643	1.062	0.723	0.651	0.812	0.588	1.113	Not significant
ENSSSCG00000005347	POLR1E	-0.32352	0.1653	0.23362	3.975	4.061	2.2	1.944	2.641	3.493	2.813	3.699	Not significant
ENSSSCG00000005349	GRHPR	-1.12719	0.0123159	0.0249319	5.512	5.711	6.431	7.235	7.038	6.155	15.733	19.16	Down regulated
ENSSSCG00000005355	EXOSC3	-0.64337	0.29142	0.373793	1.213	1.645	0.612	0.218	0.768	0.879	1.739	2.031	Not significant
ENSSSCG00000005356	DCAF10	-0.172845	0.497922	0.581409	2.27	2.163	1.944	1.926	1.618	1.998	1.583	2.998	Not significant
ENSSSCG00000005358	NA	0.152873	0.724371	0.784257	4.163	2.275	5.128	3.917	1.998	2.638	5.377	2.481	Not significant
ENSSSCG00000005366	NCBP1	-2.82127	8.35077e-08	5.38123e-07	9.2	5.611	20.538	23.66	71.517	79.003	121.338	155.747	Down regulated
ENSSSCG00000005367	TSTD2	0.15328	0.479031	0.563461	6.663	6.91	4.301	3.284	2.613	4.871	3.2	4.071	Not significant
ENSSSCG00000005371	TRMO	-0.794511	0.019739	0.0375052	1.027	0.779	0.417	0.396	1.193	1.407	1.916	3.211	Not significant
ENSSSCG00000005373	NANS	-0.0318826	0.887671	0.916549	23.199	23.881	20.311	14.016	27.061	35.51	41.911	42.074	Not significant
ENSSSCG00000005378	ANKS6	1.77139	9.91589e-10	8.94049e-09	1.612	2.198	1.192	1.288	0.274	0.545	0.312	0.305	Up regulated
ENSSSCG00000005380	COL15A1	1.13415	0.00258322	0.00626382	102.04	72.734	40.821	66.13	31.52	37.903	14.678	22.454	Up regulated
ENSSSCG00000005382	TGFBR1	-0.343767	0.268047	0.349135	1.891	2.587	1.331	0.774	1.543	2.532	1.138	1.888	Not significant
ENSSSCG00000005383	ALG2	-0.253157	0.478942	0.563434	1.863	1.502	0.639	0.871	0.937	1.689	0.963	1.357	Not significant
ENSSSCG00000005385	NR4A3	0.0759697	0.917831	0.93911	0.261	0.421	0.875	2.034	0.866	0.493	1.595	2.239	Not significant
ENSSSCG00000005386	STX17	-0.294843	0.46987	0.555406	2.017	2.179	0.821	0.489	1.029	1.935	0.995	1.573	Not significant
ENSSSCG00000005388	INVS	2.06712	1.00237e-11	1.22333e-10	4.268	4.446	2.08	1.817	0.497	0.96	0.651	0.598	Up regulated
ENSSSCG00000005389	TEX10	0.381464	0.228675	0.30637	1.829	2.533	0.992	1.106	0.863	1.198	1.12	1.939	Not significant
ENSSSCG00000005391	MSANTD3-TMEFF1	-0.062098	0.824478	0.86686	2.619	3.303	1.631	1.674	1.312	2.885	1.452	3.089	Not significant
ENSSSCG00000005399	RNF20	-0.0326671	0.89409	0.920939	3.162	3.992	2.321	2.381	1.657	2.553	2.413	3.734	Not significant
ENSSSCG00000005403	SMC2	-0.780449	0.0396437	0.068966	0.806	0.51	0.283	0.323	0.493	0.888	0.482	1.045	Not significant
ENSSSCG00000005423	ABCA1	1.59212	0.00223485	0.00551349	2.597	3.121	0.966	0.761	0.563	0.88	0.197	0.335	Up regulated
ENSSSCG00000005424	NIPSNAP3A	-2.18407	4.34697e-09	3.50199e-08	3.385	5.077	2.771	1.119	9.196	6.826	7.123	11.813	Down regulated
ENSSSCG00000005425	SLC44A1	0.483112	0.185233	0.257023	5.045	3.656	3.787	4.019	2.156	4.511	1.423	2.147	Not significant
ENSSSCG00000005426	FSD1L	-1.05515	0.00696603	0.0150803	0.63	0.699	0.426	0.395	0.86	1.053	0.467	1.738	Down regulated
ENSSSCG00000005436	RAD23B	-1.14263	6.79299e-06	3.03636e-05	17.546	22.08	17.034	10.432	27.169	46.764	44.853	56.364	Down regulated
ENSSSCG00000005437	KLF4	1.81072	6.2231e-05	0.000221795	19.686	33.788	34.999	16.246	2.219	8.455	7.733	11.36	Up regulated
ENSSSCG00000005440	NA	-1.3953	1.42165e-05	5.89639e-05	2.145	3.296	1.818	0.869	3.331	4.58	4.52	5.231	Down regulated
ENSSSCG00000005441	ELP1	-1.16259	1.9309e-05	7.72428e-05	0.942	1.057	0.964	1.201	1.654	2.251	1.775	2.733	Down regulated
ENSSSCG00000005444	TMEM245	-0.880377	5.89352e-06	2.66888e-05	1.628	2.711	1.811	1.583	2.6	3.405	2.664	3.7	Not significant
ENSSSCG00000005446	EPB41L4B	1.03946	0.00536566	0.012004	0.541	1.135	0.508	0.395	0.263	0.274	0.25	0.393	Up regulated
ENSSSCG00000005449	PTPN3	-1.17524	0.0478715	0.0814575	0.488	0.908	1.137	1.28	1.007	0.737	2.125	4.34	Not significant
ENSSSCG00000005453	NA	-0.853453	0.00101764	0.00273142	9.565	12.596	7.523	4.138	14.38	20.472	13.969	23.249	Not significant
ENSSSCG00000005455	SVEP1	1.88274	8.91772e-10	8.1027e-09	5.681	4.746	2.853	3.17	1.093	1.266	0.593	0.802	Up regulated
ENSSSCG00000005456	MUSK	-1.11083	0.221458	0.298512	0.214	0.048	0.658	1.252	0.344	0.517	2.238	3.876	Not significant
ENSSSCG00000005457	LPAR1	2.18494	1.84869e-07	1.10543e-06	10	16.529	4.071	4.796	1.527	2.467	0.85	1.23	Up regulated
ENSSSCG00000005459	ECPAS	-1.50039	1.26336e-08	9.46664e-08	6.295	5.635	6.479	6.791	13.48	16.853	15.749	20.067	Down regulated
ENSSSCG00000005460	NA	-1.39762	2.68861e-07	1.55393e-06	0.99	1.027	0.94	0.722	1.807	2.992	1.524	2.112	Down regulated
ENSSSCG00000005466	PTBP3	1.26114	0.0030416	0.00723083	3.111	3.834	2.613	1.237	0.775	1.766	0.388	1.103	Up regulated
ENSSSCG00000005467	HSDL2	-3.20215	3.26639e-30	2.81854e-28	1.405	1.737	1.449	1.518	9.468	10.55	11.768	18.733	Down regulated
ENSSSCG00000005471	SNX30	2.52734	2.30749e-12	3.16599e-11	4.727	4.73	1.805	2.292	0.394	0.751	0.315	0.515	Up regulated
ENSSSCG00000005472	SLC46A2	2.29725	0.0100918	0.0209126	1.022	1.645	0.276	0.162	0.083	0.274	0.013	0.021	Up regulated
ENSSSCG00000005477	FKBP15	0.507484	0.00757295	0.0162414	4.074	6.226	4.137	4.013	2.242	3.179	2.563	2.79	Not significant
ENSSSCG00000005478	NA	0.515097	0.163757	0.231766	14.351	21.391	9.778	5.053	8.472	11.059	7.739	5.222	Not significant
ENSSSCG00000005480	RGS3	-0.36598	0.426304	0.513292	5.209	4.418	8.311	12.546	7.285	11.357	11.271	18.454	Not significant
ENSSSCG00000005484	ZNF618	1.9585	1.41127e-08	1.04896e-07	4.048	3.628	1.736	2.525	0.582	1.019	0.369	0.654	Up regulated
ENSSSCG00000005485	AMBP	7.25639	4.87423e-05	0.000178264	2.65	22.629	0.762	0.256	0	0	0.034	0.021	Up regulated
ENSSSCG00000005487	COL27A1	2.98558	2.03554e-07	1.20874e-06	5.752	4.671	1.403	2.861	0.405	0.845	0.117	0.215	Up regulated
ENSSSCG00000005488	NA	6.52488	6.16466e-06	2.78026e-05	5.188	65.186	3.041	0.942	0.077	0	0.113	0.109	Up regulated
ENSSSCG00000005494	TNC	1.66753	0.00504225	0.0113564	1.325	1.885	4.803	2.577	0.261	0.705	1.436	0.693	Up regulated
ENSSSCG00000005498	PAPPA	3.45635	5.45254e-15	1.07734e-13	1.886	1.984	1.481	1.98	0.062	0.094	0.184	0.237	Up regulated
ENSSSCG00000005501	TRIM32	1.09036	0.000574113	0.00164191	2.967	4.033	1.328	1.409	0.678	1.072	0.834	1.127	Up regulated
ENSSSCG00000005503	TLR4	1.39547	0.00289007	0.00691227	0.415	1.036	1.179	0.572	0.167	0.417	0.23	0.334	Up regulated
ENSSSCG00000005507	PSMD5	-0.827187	0.00202439	0.00505411	2.596	3.208	1.649	1.232	2.327	3.489	3.076	5.639	Not significant
ENSSSCG00000005508	NA	1.48305	6.99965e-09	5.47529e-08	1.421	2.407	1.386	1.312	0.415	0.567	0.362	0.617	Up regulated
ENSSSCG00000005510	PHF19	2.57204	7.32884e-29	5.95199e-27	4.815	8.221	4.235	3.928	0.538	1.014	0.462	1.087	Up regulated
ENSSSCG00000005511	TRAF1	0.570988	0.181576	0.252837	0.737	1.233	0.295	0.504	0.279	0.603	0.328	0.298	Not significant
ENSSSCG00000005514	RAB14	0.209722	0.408262	0.49525	14.752	19.843	11.242	7.402	8.051	11.672	7.087	13.24	Not significant
ENSSSCG00000005518	NA	-0.612767	0.0114586	0.0233894	6.329	8.049	8.938	4.864	6.65	9.482	9.368	9.69	Not significant
ENSSSCG00000005524	DAB2IP	0.494075	0.0639765	0.104237	9.947	11.184	7.083	11.45	6.178	6.358	6.051	5.595	Not significant
ENSSSCG00000005528	NDUFA8	-1.53326	3.81271e-10	3.70373e-09	16.455	19.462	22.806	15.579	47.526	44.738	46.662	45.793	Down regulated
ENSSSCG00000005530	LHX6	-1.39552	0.0491012	0.0831912	0.281	0.386	0.082	0.169	0.639	1.665	0.178	0.146	Not significant
ENSSSCG00000005532	MRRF	-0.269797	0.478776	0.563401	2.277	2.463	1.625	1.06	2.292	2.676	4.602	6.059	Not significant
ENSSSCG00000005533	PTGS1	2.15987	2.42348e-06	1.17796e-05	3.797	3.428	10.623	3.338	0.666	0.969	1.341	0.965	Up regulated
ENSSSCG00000005575	RC3H2	0.658365	0.00444228	0.01015	2.512	3.107	1.897	1.474	0.971	1.561	0.778	1.516	Not significant
ENSSSCG00000005576	ZBTB6	0.0584687	0.86672	0.89988	0.549	1.039	0.402	0.307	0.363	0.6	0.365	0.575	Not significant
ENSSSCG00000005582	STRBP	-1.31533	0.000342001	0.00103434	0.689	0.637	0.542	0.904	0.763	1.721	3.091	2.053	Down regulated
ENSSSCG00000005585	DENND1A	0.386841	0.0984301	0.150848	5.208	5.935	4.053	4.736	2.735	2.834	3.153	4.407	Not significant
ENSSSCG00000005587	NEK6	1.99107	1.09669e-10	1.15142e-09	3.316	3.904	2.26	1.371	0.977	1.3	0.556	0.593	Up regulated
ENSSSCG00000005590	PSMB7	-1.8092	1.21022e-09	1.07538e-08	14.204	21.221	16.068	11.728	34.104	35.147	51.968	65.86	Down regulated
ENSSSCG00000005593	OLFML2A	0.0508876	0.891059	0.919102	10.064	6.172	5.065	12.441	7.67	10.882	3.315	7.113	Not significant
ENSSSCG00000005596	ARPC5L	-1.56454	3.93877e-05	0.00014757	1.967	3.096	1.594	1.727	3.29	3.626	6.727	7.217	Down regulated
ENSSSCG00000005597	GOLGA1	-0.356772	0.138948	0.201879	2.538	2.49	2.006	2.706	1.842	2.582	2.99	3.516	Not significant
ENSSSCG00000005599	RABEPK	1.86284	0.00113997	0.00302087	2.752	3.559	0.674	0.722	0.406	0.596	0.329	0.302	Up regulated
ENSSSCG00000005600	PPP6C	-2.04492	4.32929e-08	2.94621e-07	2.013	3.147	1.486	0.696	5.722	7.226	3.605	8.343	Down regulated
ENSSSCG00000005601	HSPA5	-0.973751	0.00724688	0.0156332	19.548	30.406	12.805	17.152	15.418	26.23	25.973	72.18	Not significant
ENSSSCG00000005602	GAPVD1	-0.387967	0.0478397	0.081416	2.893	3.756	1.99	2.869	3.238	3.599	3.311	5.226	Not significant
ENSSSCG00000005604	PBX3	1.01072	0.0176794	0.0341379	2.907	3.065	1.905	0.731	0.791	1.043	0.515	1.363	Up regulated
ENSSSCG00000005608	ANGPTL2	0.232673	0.562972	0.641128	36.551	40.33	12.331	16.016	19.265	28.802	10.352	13.767	Not significant
ENSSSCG00000005611	ZNF79	-0.563375	0.0398263	0.0692618	1.256	1.243	1.391	0.787	0.987	1.493	1.771	1.569	Not significant
ENSSSCG00000005613	LRSAM1	0.835186	0.00791163	0.0168923	2.908	4.228	1.22	2.798	1.141	1.693	0.929	1.306	Not significant
ENSSSCG00000005614	NIBAN2	2.18144	7.03407e-13	1.06136e-11	17.224	24.23	12.07	10.098	2.433	5.043	2.074	2.411	Up regulated
ENSSSCG00000005615	PTRH1	0.647643	0.0277669	0.0505497	4.544	9.021	4.618	5.478	2.414	2.895	2.846	4.511	Not significant
ENSSSCG00000005617	STXBP1	1.48185	0.000164879	0.00053715	3.129	5.62	2.115	1.65	0.426	1.826	0.727	0.597	Up regulated
ENSSSCG00000005619	TOR2A	0.701743	0.08621	0.134357	1.102	1.901	0.737	0.638	0.504	0.551	0.554	0.609	Not significant
ENSSSCG00000005620	SH2D3C	-0.573853	0.128854	0.189456	1.547	1.807	1.163	1.959	3.589	3.231	1.257	1.541	Not significant
ENSSSCG00000005621	CDK9	0.569925	0.0394114	0.0686168	11.997	15.487	14.175	9.237	7.246	9.925	6.501	5.297	Not significant
ENSSSCG00000005623	NA	0.800558	0.0294698	0.0532027	12.017	16.098	11.068	6.512	6.006	8.545	4.112	3.151	Not significant
ENSSSCG00000005625	ENG	-0.523601	0.0501142	0.084583	6.47	8.392	7.753	7.544	7.626	11.905	10.203	7.951	Not significant
ENSSSCG00000005626	FPGS	0.95409	0.000378814	0.00113511	4.606	3.232	3.185	2.542	1.767	1.466	1.153	1.486	Not significant
ENSSSCG00000005627	AK1	-1.90691	6.1935e-05	0.000220882	96.412	34.242	159.257	113.7	417.562	323.675	438.329	287.045	Down regulated
ENSSSCG00000005628	ST6GALNAC4	-0.987488	0.00273693	0.00659022	11.362	12.594	9.202	7.524	26.924	31.546	11.521	10.379	Not significant
ENSSSCG00000005631	FAM102A	3.12068	7.41839e-11	8.04873e-10	7.114	18.671	5.227	3.233	0.635	1.585	0.382	0.571	Up regulated
ENSSSCG00000005636	SLC25A25	-0.97511	0.00318454	0.00753819	15.389	10.399	10.572	16.2	23.805	23.653	15.021	23.742	Not significant
ENSSSCG00000005638	NA	-5.6749	4.54418e-05	0.000167917	0	0	0	0	0.164	1.358	0.292	0.433	Down regulated
ENSSSCG00000005640	CIZ1	0.347969	0.0668597	0.1082	6.382	7.021	5.054	6.258	3.744	4.528	3.641	4.811	Not significant
ENSSSCG00000005641	DNM1	2.75401	1.04773e-09	9.40061e-09	27.481	31.913	10.989	12.117	1.898	5.25	0.999	1.677	Up regulated
ENSSSCG00000005643	NA	0.60733	0.000805632	0.00222011	23.631	30.659	15.662	17.209	10.158	12.105	11.794	12.593	Not significant
ENSSSCG00000005645	TRUB2	-0.61961	0.0544478	0.0909521	4.257	7.9	7.37	5.256	5.702	8.138	9.495	9.528	Not significant
ENSSSCG00000005646	COQ4	-0.736525	0.00525268	0.0117775	7.793	10.113	8.04	10.709	11.537	13.93	9.847	15.969	Not significant
ENSSSCG00000005648	SLC27A4	0.268892	0.372569	0.459934	1.694	1.87	2.745	1.743	0.951	1.564	1.454	1.107	Not significant
ENSSSCG00000005649	URM1	0.355602	0.17128	0.24048	14.991	20.238	11.363	9.693	14.922	14.69	17.45	26.5	Not significant
ENSSSCG00000005650	CERCAM	1.71229	0.000624285	0.00176574	21.594	26.304	8.749	9.436	3.771	9.35	1.512	2.662	Up regulated
ENSSSCG00000005651	ODF2	1.10794	9.49367e-06	4.08909e-05	2.949	5.103	3.856	2.367	0.921	1.561	1.32	1.481	Up regulated
ENSSSCG00000005652	GLE1	0.0773602	0.730036	0.788864	2.956	3.844	1.84	2.202	1.848	2.545	2.067	2.053	Not significant
ENSSSCG00000005654	SPTAN1	1.44638	5.60304e-08	3.7348e-07	21.949	22.097	18.983	23.522	6.09	9.943	5.499	5.986	Up regulated
ENSSSCG00000005655	DYNC2I2	2.34317	1.466e-14	2.73514e-13	2.156	2.526	1.391	1.734	0.296	0.536	0.201	0.296	Up regulated
ENSSSCG00000005656	NA	-0.175341	0.545658	0.626335	36.109	44.32	43.732	30.364	31.886	37.861	45.916	70.882	Not significant
ENSSSCG00000005657	PKN3	0.954	0.0176863	0.0341453	3.131	2.306	1.788	4.422	1.016	2.158	0.972	1.274	Not significant
ENSSSCG00000005659	ZER1	-0.00550925	0.980089	0.985016	8.188	10.811	8.727	8.524	7.956	8.436	8.752	7.464	Not significant
ENSSSCG00000005660	TBC1D13	0.985675	2.5237e-07	1.46784e-06	6.446	11.529	5.427	5.795	2.349	3.913	2.695	3.436	Not significant
ENSSSCG00000005661	ENDOG	-1.10431	0.00010508	0.000355796	3.733	5.326	3.998	2.266	5.68	6.567	8.358	6.933	Down regulated
ENSSSCG00000005662	SPOUT1	0.486096	0.0699886	0.112211	2.442	2.046	2.237	1.916	1.071	1.393	1.412	1.667	Not significant
ENSSSCG00000005663	NA	-1.78419	0.000102412	0.000347828	1.056	1.163	2.198	2.412	4.19	5.349	7.216	5.622	Down regulated
ENSSSCG00000005664	LRRC8A	0.110089	0.612522	0.68572	3.098	4.241	3.614	3.441	2.518	3.706	2.704	3.003	Not significant
ENSSSCG00000005665	PHYHD1	1.82623	2.24706e-09	1.90474e-08	3.446	2.028	1.781	1.904	0.768	1.324	0.453	0.797	Up regulated
ENSSSCG00000005666	DOLK	-0.826861	0.0202422	0.0383425	0.997	1.369	1.125	1.463	1.349	2.009	2.062	2.222	Not significant
ENSSSCG00000005667	NUP188	-0.272152	0.462017	0.548649	3.313	2.852	3.224	5.109	3.216	3.764	4.039	5.818	Not significant
ENSSSCG00000005668	SH3GLB2	0.142273	0.684834	0.749875	6.384	6.298	2.599	4.829	4.834	5.432	3.153	3.254	Not significant
ENSSSCG00000005669	MIGA2	0.152212	0.76646	0.819908	4.512	2.864	5.78	11.117	3.396	4.541	5.142	7.211	Not significant
ENSSSCG00000005671	CRAT	-1.50347	4.73122e-09	3.78943e-08	56.162	52.619	60.114	58.926	112.925	154.631	152.411	124.254	Down regulated
ENSSSCG00000005672	PTPA	0.384689	0.0113548	0.0232174	18.813	23.566	14.31	12.204	9.418	9.687	10.205	12.94	Not significant
ENSSSCG00000005673	IER5L	3.2511	2.6917e-10	2.66158e-09	3.405	8.671	9.026	3.303	0.293	0.676	0.969	0.592	Up regulated
ENSSSCG00000005678	NTMT1	-0.820717	0.11207	0.168548	2.864	2.921	5.173	6.641	4.555	4.963	10.119	12.096	Not significant
ENSSSCG00000005679	ASB6	0.621273	0.0117755	0.0239598	5.654	6.363	3.473	3.774	2.006	2.786	3.082	2.584	Not significant
ENSSSCG00000005680	PRRX2	3.95565	1.0272e-23	4.97608e-22	18.994	33.733	16.691	8.79	0.849	1.719	0.774	0.768	Up regulated
ENSSSCG00000005688	PTGES	2.02263	9.30779e-05	0.000319964	1.543	2.864	1.473	1.992	0.373	0.9	0.176	0.288	Up regulated
ENSSSCG00000005689	FNBP1	0.870974	0.00253267	0.00615279	6.716	8.443	6.171	4.071	1.874	2.745	3.48	2.878	Not significant
ENSSSCG00000005699	HMCN2	2.58617	8.4714e-11	9.06943e-10	26.569	13.169	19.291	28.179	3.658	4.131	2.806	2.369	Up regulated
ENSSSCG00000005701	ASS1	-0.262493	0.590898	0.666102	0.706	0.621	1.599	1.451	0.767	1.726	1.913	2.098	Not significant
ENSSSCG00000005702	FUBP3	0.952614	8.36923e-06	3.65657e-05	3.282	3.696	2.32	2.534	1.674	2.357	1.219	2.108	Not significant
ENSSSCG00000005704	EXOSC2	-0.611143	0.0761559	0.120941	2.114	2.65	1.604	2.904	3.142	3.12	4.21	5.694	Not significant
ENSSSCG00000005706	ABL1	1.54358	3.13271e-13	5.00735e-12	16.653	21.456	12.341	17.073	4.41	4.655	4.001	6.43	Up regulated
ENSSSCG00000005711	NUP214	0.632318	0.00139321	0.0036173	3.538	4.71	2.83	3.728	1.86	2.542	1.905	3.211	Not significant
ENSSSCG00000005713	PLPP7	-1.52602	8.77347e-07	4.60669e-06	7.364	8.836	6.902	7.836	15.918	30.476	18.253	13.514	Down regulated
ENSSSCG00000005715	PRRC2B	1.52232	1.30722e-09	1.15711e-08	18.429	15.273	9.105	17.453	4.481	5.819	3.532	5.35	Up regulated
ENSSSCG00000005716	POMT1	0.729144	0.0507388	0.0854805	4.089	2.757	4.135	5.637	3.923	3.427	2.128	2.757	Not significant
ENSSSCG00000005717	UCK1	0.703895	0.0140863	0.0279976	4.386	5.26	4.256	3.782	1.996	1.909	3.16	2.287	Not significant
ENSSSCG00000005719	RAPGEF1	0.250301	0.341377	0.426818	13.093	11.814	12.506	14.277	8.947	9.246	10.081	9.608	Not significant
ENSSSCG00000005720	MED27	0.164577	0.649815	0.719736	3.456	4.632	3.973	3.706	2.482	3.048	4.4	4.874	Not significant
ENSSSCG00000005724	SETX	0.565834	0.137074	0.19947	5.475	4.923	2.346	2.09	2.501	2.904	1.289	1.434	Not significant
ENSSSCG00000005725	NA	-0.235739	0.439864	0.526873	1.676	1.939	1.86	2.4	1.786	2.545	1.947	2.191	Not significant
ENSSSCG00000005729	DDX31	0.083189	0.833951	0.874654	1.36	1.304	1.882	1.921	0.966	1.112	1.54	1.875	Not significant
ENSSSCG00000005731	GTF3C4	0.244714	0.328405	0.413398	2.169	2.319	1.451	2.096	1.083	1.426	1.505	1.771	Not significant
ENSSSCG00000005738	NA	1.04955	0.0185071	0.0354695	12.021	16.117	4.353	3.758	3.753	6.696	2.909	2.658	Up regulated
ENSSSCG00000005743	VAV2	2.25157	7.17312e-12	8.94015e-11	6.785	7.279	4.372	5.218	1.336	1.348	0.616	0.848	Up regulated
ENSSSCG00000005749	BRD3	1.15427	2.27174e-05	8.96442e-05	21.106	22.266	13.186	15.323	6.994	10.417	4.705	5.815	Up regulated
ENSSSCG00000005751	COL5A1	1.87118	4.99428e-06	2.30417e-05	135.365	144.297	65.749	88.813	20.907	54.747	12.051	17.029	Up regulated
ENSSSCG00000005753	CAMSAP1	0.604188	0.0953234	0.146759	7.92	5.52	5.577	10.557	4.289	5.34	4.658	4.854	Not significant
ENSSSCG00000005759	MRPS2	-0.284226	0.327592	0.412832	10.453	16.604	13.068	11.312	10.748	12.659	17.484	19.944	Not significant
ENSSSCG00000005761	PPP1R26	1.17068	0.000289753	0.000889946	3.81	2.609	1.644	2.756	0.878	1.429	0.934	0.87	Up regulated
ENSSSCG00000005768	NA	-1.47133	0.000136988	0.000455047	1.969	1.806	1.017	0.46	2.094	3.595	2.318	3.978	Down regulated
ENSSSCG00000005771	HDHD2	-0.88458	0.00110324	0.00293268	1.381	2.13	1.168	1.298	1.816	2.005	2.167	3.329	Not significant
ENSSSCG00000005773	RBFA	-0.349095	0.136097	0.198336	0.752	1.201	0.776	0.781	0.629	1.084	0.817	1.35	Not significant
ENSSSCG00000005777	TXNL4A	-1.53981	5.27904e-10	4.98777e-09	3.193	4.046	2.106	2.215	7.046	7.068	7.27	9.356	Down regulated
ENSSSCG00000005782	TM2D3	-1.12168	0.000662945	0.00186269	1.416	2.157	0.665	0.83	2.264	2.932	2.365	2.5	Down regulated
ENSSSCG00000005785	PCSK6	1.679	6.89742e-12	8.62764e-11	8.703	7.913	7.853	6.469	2.193	2.027	1.482	2.513	Up regulated
ENSSSCG00000005786	SNRPA1	-1.63808	0.000265893	0.00082587	1.508	2.921	0.581	1.623	2.256	3.223	2.296	7.65	Down regulated
ENSSSCG00000005787	CTDP1	1.1598	5.38168e-07	2.92235e-06	4.843	6.898	4.586	2.204	0.748	1.578	2.365	1.696	Up regulated
ENSSSCG00000005828	EGFL7	1.65201	2.07164e-05	8.23067e-05	30.643	28.311	19.427	36.665	8.614	13.958	7.517	5.716	Up regulated
ENSSSCG00000005832	MAMDC4	0.0671103	0.858714	0.893415	16.904	10.537	4.473	8.856	9.515	10.113	6.84	6.436	Not significant
ENSSSCG00000005837	DIPK1B	-0.442872	0.201857	0.27634	3.697	6.628	2.461	2.72	3.989	6.558	3.503	2.938	Not significant
ENSSSCG00000005838	TRAF2	0.784901	0.0172851	0.0334958	12.829	15.205	10.7	19.675	5.035	6.416	7.951	9.772	Not significant
ENSSSCG00000005839	FBXW5	-0.319018	0.132849	0.194475	10.713	12.528	9.213	7.717	8.341	9.622	12.471	11.656	Not significant
ENSSSCG00000005840	C8G	1.85627	0.0105729	0.0217747	0.298	1.416	0.182	0.199	0.132	0.129	0.056	0.065	Up regulated
ENSSSCG00000005841	RABL6	0.278495	0.528657	0.610162	18.264	18.792	29.458	39.474	15.373	15.717	24.564	26.23	Not significant
ENSSSCG00000005842	TMEM141	-0.292292	0.533732	0.61499	9.428	16.754	6.402	4.165	12.149	10.439	9.22	4.385	Not significant
ENSSSCG00000005844	NRARP	0.427194	0.502414	0.58554	1.587	1.718	0.448	1.25	0.594	1.014	0.709	0.963	Not significant
ENSSSCG00000005845	TOR4A	1.0882	0.00780311	0.0166896	1.634	1.362	1.461	1.549	0.328	0.862	0.651	0.684	Up regulated
ENSSSCG00000005846	NELFB	1.28658	6.74603e-09	5.3032e-08	13.557	17.312	12.126	16.018	4.68	5.826	4.805	5.323	Up regulated
ENSSSCG00000005855	EXD3	2.61171	5.89546e-07	3.17636e-06	3.711	1.559	2.045	3.42	0.522	0.573	0.29	0.179	Up regulated
ENSSSCG00000005859	NDOR1	0.611233	0.101311	0.154385	4.031	5.172	2.453	2.934	2.603	2.624	1.421	1.291	Not significant
ENSSSCG00000005880	NA	-0.435647	0.273671	0.354901	1.909	2.332	3.301	2.481	2.51	2.02	4.078	4.606	Not significant
ENSSSCG00000005890	ZNF7	0.18218	0.575099	0.65216	4.224	5.223	2.594	2.108	1.512	2.491	3.294	3.529	Not significant
ENSSSCG00000005893	ZNF34	0.714212	0.0504727	0.0850972	2.177	2.608	0.875	1.079	0.711	1.035	0.864	0.723	Not significant
ENSSSCG00000005894	ARHGAP39	1.26638	7.22073e-06	3.20293e-05	2.103	2.004	1.482	1.439	0.629	0.671	0.722	0.447	Up regulated
ENSSSCG00000005895	C8orf82	-0.272409	0.565152	0.643119	5.04	6.535	8.093	12.874	4.979	6.63	7.861	17.409	Not significant
ENSSSCG00000005899	MFSD3	-0.0172234	0.953707	0.964889	2.773	3.95	1.926	2.496	2.418	3.186	1.681	2.285	Not significant
ENSSSCG00000005901	GPT	-0.116243	0.721133	0.781563	4.517	3.569	4.07	5.365	4.375	5.224	3.644	3.524	Not significant
ENSSSCG00000005904	VPS28	-0.468764	0.00950828	0.0198486	8.786	10.705	7.031	4.989	8.487	9.93	8.525	9.08	Not significant
ENSSSCG00000005907	ADCK5	1.02749	0.0321301	0.0574699	3.389	1.68	3.794	6.474	1.55	1.658	1.364	1.718	Not significant
ENSSSCG00000005908	NA	0.474406	0.172763	0.242276	1.836	2.106	0.834	0.922	0.728	0.831	0.764	1.068	Not significant
ENSSSCG00000005909	FBXL6	0.0820724	0.806234	0.852629	1.69	1.282	1.348	1.406	0.84	1.364	1.524	1.296	Not significant
ENSSSCG00000005911	OPLAH	0.846892	0.241554	0.320438	3.535	2.173	7.289	25.732	2.497	3.489	4.562	9.084	Not significant
ENSSSCG00000005912	GPAA1	-0.48166	0.159791	0.226849	8.209	10.719	13.295	13.692	10.765	15.363	16.244	16.719	Not significant
ENSSSCG00000005914	SHARPIN	0.439589	0.10294	0.156608	12.27	12.721	11.031	13.928	7.263	7.034	7.982	9.744	Not significant
ENSSSCG00000005916	NA	0.61436	0.382317	0.469605	0.804	0.14	0.864	2.073	0.512	0.564	0.573	0.849	Not significant
ENSSSCG00000005917	HSF1	0.371876	0.183266	0.254773	15.149	22.171	15.47	13.654	8.745	9.078	14.456	12.071	Not significant
[truncated: 9,047 more rows]

## Sheet: Table S4
Supplementary Table S4. Result of differential expression analysis between M-EVs and muscles in Large White pigs.
Ensembl_gene_id	Gene_symbol	Log2FC(M-EVs/Muscles)	P-value	Adjusted P-value	EVs.LW01F.FPKM	EVs.LW01M.FPKM	LW01F.FPKM	LW01M.FPKM	Group
ENSSSCG00000000003	TTC38	0.998516	0.00867393	0.019896	4.385	5.046	1.496	1.83	Not significant
ENSSSCG00000000005	CDPF1	0.271453	0.545281	0.636824	2.176	1.796	1.21	1.084	Not significant
ENSSSCG00000000006	PPARA	-0.18864	0.56722	0.656259	3.125	3.137	2.474	2.647	Not significant
ENSSSCG00000000007	TRMU	-0.837747	0.0643722	0.109761	3.808	2.295	3.302	3.918	Not significant
ENSSSCG00000000010	FBLN1	1.23804	1.35267e-05	5.99995e-05	21.683	27.74	7.204	7.454	Up regulated
ENSSSCG00000000014	FAM118A	-0.842012	0.160803	0.238277	2.816	0.72	1.761	1.965	Not significant
ENSSSCG00000000018	KIAA0930	0.609946	0.0433031	0.0787018	2.764	4.137	1.12	2.136	Not significant
ENSSSCG00000000019	NUP50	0.184846	0.543457	0.635241	4.467	8.789	3.262	4.845	Not significant
ENSSSCG00000000022	RTL6	0.513032	0.0765591	0.127182	5.019	5.688	2.509	2.711	Not significant
ENSSSCG00000000024	PARVB	-2.23869	4.78257e-13	6.39831e-12	4.639	2.69	11.627	11.836	Down regulated
ENSSSCG00000000025	NA	0.673361	0.315419	0.415931	0.679	1.277	0.441	0.424	Not significant
ENSSSCG00000000029	SCUBE1	1.35454	0.000234093	0.000809824	0.692	2.641	0.173	0.784	Up regulated
ENSSSCG00000000031	MCAT	-0.0592209	0.904529	0.93077	1.687	1.743	1.185	1.325	Not significant
ENSSSCG00000000033	TSPO	1.30841	0.00165163	0.00459721	14.307	21.332	2.694	8.828	Up regulated
ENSSSCG00000000034	TTLL12	1.29456	3.5e-07	2.09089e-06	17.756	30.348	6.105	8.158	Up regulated
ENSSSCG00000000035	TTLL1	0.0745603	0.868739	0.904732	2.393	3.622	1.69	2.3	Not significant
ENSSSCG00000000036	PACSIN2	-0.277454	0.329944	0.430255	6.406	6.341	4.837	6.236	Not significant
ENSSSCG00000000037	ARFGAP3	1.64811	1.75064e-10	1.70065e-09	26.294	12.179	2.405	3.643	Up regulated
ENSSSCG00000000038	CYB5R3	0.111635	0.663829	0.742923	15.168	23.49	13.002	23.287	Not significant
ENSSSCG00000000039	POLDIP3	0.888944	0.000513114	0.00163647	12.712	18.582	5.504	8.898	Not significant
ENSSSCG00000000045	NDUFA6	-2.91799	1.5254e-18	3.5297e-17	4.225	4.608	25.342	21.326	Down regulated
ENSSSCG00000000046	CYP2D6	5.09217	2.48289e-11	2.69076e-10	0.913	6.636	0.029	0.088	Up regulated
ENSSSCG00000000050	NAGA	-0.0684756	0.831689	0.876219	2.387	3.222	1.74	2.765	Not significant
ENSSSCG00000000058	SNU13	-0.288623	0.285202	0.383029	39.097	53.513	36.521	42.591	Not significant
ENSSSCG00000000059	XRCC6	0.0676669	0.825207	0.871348	7.227	7.424	4.436	5.131	Not significant
ENSSSCG00000000061	PMM1	1.89053	5.46786e-07	3.15125e-06	8.651	8.905	1.435	1.887	Up regulated
ENSSSCG00000000062	CSDC2	3.01386	1.97257e-16	3.80504e-15	6.536	6.862	0.484	0.681	Up regulated
ENSSSCG00000000063	POLR3H	-0.141456	0.707207	0.778383	2.011	3.482	1.711	2.365	Not significant
ENSSSCG00000000064	ACO2	-2.98238	1.30216e-38	1.33725e-36	37.276	33.922	222.841	211.206	Down regulated
ENSSSCG00000000066	L3MBTL2	0.987731	0.00983362	0.0221589	1.599	2.659	0.674	0.64	Not significant
ENSSSCG00000000068	EP300	-0.11412	0.634585	0.717117	8.835	9.548	6.666	8.357	Not significant
ENSSSCG00000000071	ST13	-0.620532	0.0108615	0.0242004	35.538	38.646	40.709	60.05	Not significant
ENSSSCG00000000072	SLC25A17	-0.713287	0.113255	0.176989	2.035	2.128	0.571	2.019	Not significant
ENSSSCG00000000075	MRTFA	-0.218948	0.420408	0.520825	6.791	7.544	4.868	7	Not significant
ENSSSCG00000000076	SGSM3	0.237188	0.450701	0.55002	4.652	3.405	2.548	2.833	Not significant
ENSSSCG00000000077	ADSL	-2.52933	1.22097e-16	2.38943e-15	6.645	9.913	31.693	35.496	Down regulated
ENSSSCG00000000078	TNRC6B	1.74592	3.0061e-09	2.49153e-08	7.138	7.627	1.148	1.806	Up regulated
ENSSSCG00000000084	ATF4	-1.29281	8.68841e-06	4.01574e-05	39.259	52.179	81.488	73.06	Down regulated
ENSSSCG00000000087	TAB1	-0.0460534	0.87048	0.905934	10.578	10.701	6.831	8.64	Not significant
ENSSSCG00000000091	APOBEC3B	0.293112	0.566285	0.655362	1.605	1.978	0.829	1.376	Not significant
ENSSSCG00000000093	DNAL4	1.02706	0.074052	0.123684	1.325	1.642	0.503	0.509	Not significant
ENSSSCG00000000094	SUN2	-0.915788	0.000356385	0.00118098	11.582	9.137	14.125	14.003	Not significant
ENSSSCG00000000095	GTPBP1	0.453007	0.0985873	0.157585	6.202	7.944	3.778	4.922	Not significant
ENSSSCG00000000097	NA	0.200067	0.499786	0.59582	11.238	15.701	6.252	6.55	Not significant
ENSSSCG00000000104	DDX17	-0.163985	0.483289	0.580971	27.264	39.007	19.044	36.598	Not significant
ENSSSCG00000000105	KDELR3	2.2858	2.75201e-14	4.25752e-13	15.605	14.645	2.548	6.574	Up regulated
ENSSSCG00000000107	NA	0.415638	0.122053	0.188579	5.959	12.127	4.008	5.923	Not significant
ENSSSCG00000000108	TMEM184B	-0.166518	0.534719	0.627621	8.778	12.412	6.251	8.986	Not significant
ENSSSCG00000000110	PLA2G6	-0.322901	0.417751	0.517972	2.379	1.64	1.784	1.735	Not significant
ENSSSCG00000000111	BAIAP2L2	-1.918	3.61658e-05	0.000147689	1.182	0.96	2.88	2.813	Down regulated
ENSSSCG00000000114	PICK1	-0.731649	0.0487651	0.087203	4.059	2.82	4.179	3.68	Not significant
ENSSSCG00000000116	POLR2F	0.0184925	0.956673	0.968889	36.282	54.876	30.945	30.464	Not significant
ENSSSCG00000000118	MICALL1	0.867017	0.0125577	0.0273831	2.688	3.633	1.16	1.295	Not significant
ENSSSCG00000000119	EIF3L	0.351885	0.182867	0.264966	41.809	50.406	27.14	25.554	Not significant
ENSSSCG00000000120	ANKRD54	1.02016	0.00692644	0.0163181	5.372	6.264	1.957	2.04	Up regulated
ENSSSCG00000000130	CYTH4	1.83019	3.30222e-06	1.66159e-05	3.052	4.384	0.515	0.997	Up regulated
ENSSSCG00000000133	TST	-0.680785	0.0315429	0.0602741	9.199	9.054	10.501	10.271	Not significant
ENSSSCG00000000135	KCTD17	2.25112	3.29435e-05	0.000135429	0.917	2.948	0.141	0.419	Up regulated
ENSSSCG00000000136	CSF2RB	0.832988	0.105147	0.166173	0.864	1.158	0.257	0.642	Not significant
ENSSSCG00000000137	NCF4	2.23185	9.6641e-09	7.43281e-08	2.725	3.479	0.363	0.771	Up regulated
ENSSSCG00000000138	PVALB	-4.26625	1.77406e-10	1.71875e-09	2.826	0.544	14.388	31.004	Down regulated
ENSSSCG00000000139	IFT27	1.40222	0.00675647	0.015963	1.779	1.554	0.399	0.48	Up regulated
ENSSSCG00000000141	EIF3D	0.416358	0.0832344	0.136318	56.891	51.078	27.502	28.687	Not significant
ENSSSCG00000000142	FOXRED2	0.64795	0.0500638	0.0889647	3.515	3.196	1.279	1.712	Not significant
ENSSSCG00000000144	NA	-0.132553	0.732813	0.798416	8.161	16.347	10.387	9.092	Not significant
ENSSSCG00000000145	NA	0.813012	0.00481286	0.0118568	18.042	24.226	8.163	11.158	Not significant
ENSSSCG00000000146	MYH11	-1.042	0.0100486	0.0225832	1.08	0.784	1.029	1.574	Down regulated
ENSSSCG00000000148	NA	0.842346	0.135795	0.206847	1.126	0.906	0.688	0.303	Not significant
ENSSSCG00000000152	RBFOX2	1.04099	0.000494374	0.00158138	14.529	20.679	5.824	6.28	Up regulated
ENSSSCG00000000156	FBXO7	-0.196877	0.546131	0.637538	4.346	6.32	3.179	5.521	Not significant
ENSSSCG00000000158	RTCB	-0.304493	0.348061	0.449316	6.329	7.19	4.687	7.207	Not significant
ENSSSCG00000000160	PRDM4	-0.112461	0.734328	0.799501	2.77	3.442	1.841	2.939	Not significant
ENSSSCG00000000161	PWP1	-0.990165	0.0100262	0.0225422	1.591	1.763	2.13	2.548	Not significant
ENSSSCG00000000164	CRY1	-0.409706	0.389861	0.491221	0.824	1.215	0.686	1.243	Not significant
ENSSSCG00000000167	RIC8B	-1.15302	0.00132206	0.00377738	1.411	1.019	1.876	2.287	Down regulated
ENSSSCG00000000169	POLR3B	0.115493	0.778708	0.833099	1.685	1.649	0.895	1.522	Not significant
ENSSSCG00000000171	CKAP4	1.12913	0.0019653	0.00537728	8.732	9.135	2.292	4.633	Up regulated
ENSSSCG00000000175	ADCY6	-0.368597	0.362089	0.463101	3.255	2.269	1.811	3.34	Not significant
ENSSSCG00000000176	DDX23	-0.47401	0.0867532	0.141138	7.61	8.052	6.724	8.53	Not significant
ENSSSCG00000000185	PRKAG1	-0.0860991	0.80979	0.859144	5.576	6.836	4.658	4.858	Not significant
ENSSSCG00000000189	LMBR1L	0.462751	0.305762	0.405688	3.383	2.715	1.305	1.829	Not significant
ENSSSCG00000000190	TUBA1B	1.40517	8.11394e-10	7.22482e-09	167.976	286.672	43.745	77.633	Up regulated
ENSSSCG00000000194	NA	1.36578	6.36887e-08	4.27885e-07	34.026	39.41	8.865	15.323	Up regulated
ENSSSCG00000000199	SPATS2	0.594901	0.140271	0.212675	2.691	3.065	0.985	1.777	Not significant
ENSSSCG00000000202	MCRS1	0.501226	0.119092	0.184666	10.267	11.151	5.666	5.01	Not significant
ENSSSCG00000000204	PRPF40B	-0.201317	0.563323	0.652871	3.644	2.892	2.382	2.566	Not significant
ENSSSCG00000000206	FAIM2	2.12823	0.00421449	0.0105441	0.617	1.192	0.147	0.121	Up regulated
ENSSSCG00000000207	NA	-2.32038	2.38477e-18	5.47126e-17	33.968	39.618	122.586	132.707	Down regulated
ENSSSCG00000000209	NCKAP5L	1.11977	6.83612e-05	0.000264397	6.058	7.48	1.857	2.623	Up regulated
ENSSSCG00000000214	GPD1	-2.43143	1.89872e-17	4.08661e-16	24.317	12.189	90.585	77.812	Down regulated
ENSSSCG00000000215	SMARCD1	0.433635	0.199212	0.285007	3.502	6.522	2.444	2.935	Not significant
ENSSSCG00000000217	RACGAP1	0.20003	0.666572	0.744602	1.639	1.539	0.831	1.207	Not significant
ENSSSCG00000000220	POU6F1	0.323512	0.391769	0.492967	1.542	2.108	0.816	1.236	Not significant
ENSSSCG00000000223	BIN2	0.677162	0.256027	0.350927	1.266	2.466	0.506	1.206	Not significant
ENSSSCG00000000232	ACVRL1	0.627291	0.0428166	0.0780098	2.768	4.246	1.109	2.088	Not significant
ENSSSCG00000000233	ACVR1B	-1.26644	0.00272089	0.00718221	1.241	0.932	2.115	2.934	Down regulated
ENSSSCG00000000234	TAMALIN	0.914556	0.0403236	0.0740101	1.495	2.531	0.592	0.87	Not significant
ENSSSCG00000000252	KRT8	0.938485	0.162907	0.240799	0.676	1.113	0.537	0.329	Not significant
ENSSSCG00000000257	ITGB7	0.476238	0.417665	0.517962	1.415	1.164	0.468	1.027	Not significant
ENSSSCG00000000258	RARG	2.10321	7.63335e-11	7.81676e-10	9.552	23.498	1.77	3.247	Up regulated
ENSSSCG00000000259	CSAD	1.01236	0.03385	0.0639014	2.087	2.576	0.555	1.16	Not significant
ENSSSCG00000000261	NA	2.14302	8.60676e-18	1.88249e-16	52.557	59.564	6.68	9.755	Up regulated
ENSSSCG00000000262	SPRYD3	1.8691	3.38343e-10	3.14785e-09	13.578	23.051	2.813	3.965	Up regulated
ENSSSCG00000000263	TNS2	1.34506	7.09355e-09	5.57069e-08	44.53	48.974	11.055	13.472	Up regulated
ENSSSCG00000000264	MFSD5	-1.25058	0.0120064	0.0263248	1.266	2.259	2.685	3.049	Down regulated
ENSSSCG00000000267	MYG1	0.561261	0.0668183	0.113251	9.922	13.201	4.841	6.035	Not significant
ENSSSCG00000000268	AAAS	0.208069	0.699298	0.771963	1.598	1.798	0.842	1.27	Not significant
ENSSSCG00000000272	SP1	2.17628	1.46909e-15	2.62271e-14	15.232	21.012	2.139	3.541	Up regulated
ENSSSCG00000000273	NA	0.3006	0.319942	0.420378	18.845	30.336	13.208	16.79	Not significant
ENSSSCG00000000274	NA	1.40053	5.82939e-09	4.65273e-08	188.173	212.195	55.367	57.961	Up regulated
ENSSSCG00000000275	NA	0.695789	0.21568	0.304608	0.712	1.02	0.331	0.413	Not significant
ENSSSCG00000000276	NA	0.582996	0.143101	0.216418	6.135	9.73	3.523	3.72	Not significant
ENSSSCG00000000277	NA	-1.05348	0.414909	0.515196	0.298	1.249	1.032	1.177	Not significant
ENSSSCG00000000278	NA	0.12891	0.604451	0.690225	8.382	11.276	4.909	7.81	Not significant
ENSSSCG00000000288	NA	0.938225	4.90073e-05	0.000194926	181.118	157.981	60.806	66.502	Not significant
ENSSSCG00000000290	NA	0.649202	0.016613	0.0349538	10.146	16.084	9.342	12.827	Not significant
ENSSSCG00000000292	NA	0.847241	0.017371	0.0363077	15.726	25.48	8.268	7.504	Not significant
ENSSSCG00000000293	NA	0.162369	0.57058	0.659297	5.911	7.317	3.526	5.482	Not significant
ENSSSCG00000000295	NA	1.402	4.08199e-05	0.000164978	1.737	2.991	0.579	0.888	Up regulated
ENSSSCG00000000298	NA	-3.20947	1.43334e-43	1.93197e-41	40.029	41.745	231.378	234.272	Down regulated
ENSSSCG00000000359	NA	-0.512358	0.11154	0.174638	25.724	34.895	30.529	29.018	Not significant
ENSSSCG00000000361	NA	-0.250271	0.330082	0.430383	62.34	66.289	42.839	66.113	Not significant
ENSSSCG00000000363	NA	2.10501	9.30997e-06	4.27189e-05	1.37	2.597	0.159	0.573	Up regulated
ENSSSCG00000000364	NA	-0.0178708	0.968032	0.976478	2.795	4.782	2.814	4.358	Not significant
ENSSSCG00000000365	NA	0.181406	0.843656	0.885195	0.711	1.28	0.374	0.99	Not significant
ENSSSCG00000000366	DNAJC14	0.421712	0.126762	0.194962	6.265	8.614	3.488	4.376	Not significant
ENSSSCG00000000367	NA	0.155063	0.665575	0.744182	3.504	5.735	1.893	4.154	Not significant
ENSSSCG00000000368	MMP19	-0.0241653	0.951178	0.964596	3.64	6.175	2.271	5.812	Not significant
ENSSSCG00000000370	NA	0.391523	0.337055	0.437782	2.044	3.079	1.12	1.726	Not significant
ENSSSCG00000000376	NA	-0.460818	0.199383	0.285215	3.261	3.879	2.959	4.648	Not significant
ENSSSCG00000000377	NA	-1.10757	1.26025e-05	5.62236e-05	23.456	25.449	31.427	34.974	Down regulated
ENSSSCG00000000379	NA	-1.701	1.23076e-06	6.67903e-06	0.907	0.908	1.601	2.67	Down regulated
ENSSSCG00000000382	NA	1.07027	5.636e-06	2.69982e-05	26.089	36.081	7.871	12.955	Up regulated
ENSSSCG00000000383	NA	1.20241	0.00018416	0.00065044	6.214	7.364	1.803	2.383	Up regulated
ENSSSCG00000000384	NA	-0.673147	0.0331911	0.0628472	6.995	8.155	8.295	8.478	Not significant
ENSSSCG00000000386	NA	-1.12526	2.70973e-05	0.000113397	2.95	2.731	4.184	4.484	Down regulated
ENSSSCG00000000393	NA	0.292737	0.287709	0.385915	5.899	5.222	3.796	4.909	Not significant
ENSSSCG00000000394	NA	0.0565956	0.882768	0.914398	6.763	7.533	3.795	6.06	Not significant
ENSSSCG00000000396	STAT2	0.686476	0.0232625	0.0465898	7.231	6.37	3.508	2.448	Not significant
ENSSSCG00000000399	NA	1.04612	0.0807748	0.132997	0.5	1.04	0.207	0.29	Not significant
ENSSSCG00000000402	NA	2.54417	8.26451e-23	2.78488e-21	15.7	16.479	2.223	2.465	Up regulated
ENSSSCG00000000403	NA	-0.137027	0.599704	0.685966	4.153	5.793	2.846	4.966	Not significant
ENSSSCG00000000405	NA	-2.85919	2.51276e-35	1.97775e-33	56.772	66.784	283.942	340.277	Down regulated
ENSSSCG00000000406	PTGES3	-0.551418	0.0373108	0.0694737	18.244	22.331	16.557	28.092	Not significant
ENSSSCG00000000411	NAB2	2.00113	3.93455e-08	2.73718e-07	4.395	10.345	0.843	1.636	Up regulated
ENSSSCG00000000419	RDH16	0.205052	0.653122	0.733835	33.458	7.021	11.367	10.199	Not significant
ENSSSCG00000000431	MBD6	0.0254127	0.930672	0.949966	6.03	8.482	4.371	5.48	Not significant
ENSSSCG00000000433	B4GALNT1	1.06716	0.12187	0.188379	0.88	1.153	0.21	0.544	Not significant
ENSSSCG00000000435	NA	1.94029	1.30745e-10	1.28516e-09	12.571	16.36	1.873	3.154	Up regulated
ENSSSCG00000000437	ARHGAP9	1.01742	0.103528	0.16412	0.779	1.179	0.235	0.491	Not significant
ENSSSCG00000000443	GLI1	1.76916	6.122e-05	0.000238488	1.557	1.893	0.255	0.478	Up regulated
ENSSSCG00000000444	DCTN2	-0.113448	0.648993	0.730185	35.831	43.281	30.451	32.708	Not significant
ENSSSCG00000000449	DTX3	0.731609	0.0203957	0.0415897	7.786	12.24	2.682	3.909	Not significant
ENSSSCG00000000453	ATP23	0.604144	0.215533	0.30448	3.218	4.36	1.462	2.081	Not significant
ENSSSCG00000000455	LRIG3	0.337957	0.399849	0.501229	1.084	2.2	0.396	1.635	Not significant
ENSSSCG00000000457	USP15	-1.63827	5.86656e-06	2.80031e-05	1.163	1.006	1.979	2.927	Down regulated
ENSSSCG00000000458	MON2	-0.0813871	0.788525	0.840766	2.387	4.26	1.933	3.074	Not significant
ENSSSCG00000000462	RXYLT1	-1.25339	0.0121224	0.0265359	1.208	2.031	2.22	3.161	Down regulated
ENSSSCG00000000466	XPOT	-0.0530276	0.838043	0.880995	7.003	11.72	4.818	8.839	Not significant
ENSSSCG00000000469	LEMD3	0.715978	0.137378	0.208965	1.904	1.392	0.574	0.948	Not significant
ENSSSCG00000000473	NA	-2.06495	1.00419e-06	5.53304e-06	0.75	1.052	2.599	3.015	Down regulated
ENSSSCG00000000475	IRAK3	3.03808	3.67717e-20	9.86342e-19	1.992	3.14	0.156	0.285	Up regulated
ENSSSCG00000000477	HELB	2.39769	1.76339e-07	1.10486e-06	0.921	1.605	0.137	0.188	Up regulated
ENSSSCG00000000486	NUP107	-0.186268	0.666563	0.744602	0.912	1.156	0.671	0.992	Not significant
ENSSSCG00000000488	MDM2	-1.33156	9.54629e-06	4.36732e-05	2.453	2.465	4.468	6.707	Down regulated
ENSSSCG00000000493	FRS2	2.49072	5.71411e-10	5.1734e-09	2.292	4.397	0.423	0.648	Up regulated
ENSSSCG00000000496	CCT2	-10.3726	0.00952877	0.0215723	0	0	6.008	7.794	Down regulated
ENSSSCG00000000499	BEST3	-2.96986	2.01095e-08	1.4711e-07	0.152	0.198	1.15	0.894	Down regulated
ENSSSCG00000000500	NA	0.307599	0.263618	0.35923	11.917	10.78	5.524	7.418	Not significant
ENSSSCG00000000502	CNOT2	-0.166335	0.566914	0.655975	6.433	7.641	4.446	6.765	Not significant
ENSSSCG00000000504	PTPRB	-1.91938	1.68466e-08	1.24936e-07	0.82	0.781	1.76	2.709	Down regulated
ENSSSCG00000000509	ZFC3H1	-0.601797	0.0430898	0.0783934	1.611	2.042	1.471	2.254	Not significant
ENSSSCG00000000510	TMEM19	-1.01796	0.000400023	0.00131108	4.123	4.695	5.899	7.471	Down regulated
ENSSSCG00000000512	TBC1D15	-0.891172	0.0165372	0.0348176	1.174	1.412	1.672	2.495	Not significant
ENSSSCG00000000521	PHLDA1	0.997645	0.121676	0.188132	2.269	2.551	0.632	1.135	Not significant
ENSSSCG00000000522	NAP1L1	0.183654	0.484231	0.581779	26.538	25.771	13.541	19.805	Not significant
ENSSSCG00000000530	NA	-1.64281	4.47826e-08	3.08753e-07	2.709	2.251	5.219	6.109	Down regulated
ENSSSCG00000000534	IPO8	0.714185	0.029287	0.0566968	2.72	3.485	1.066	1.611	Not significant
ENSSSCG00000000536	ERGIC2	-2.27111	2.02243e-14	3.18364e-13	0.973	1.144	7.635	8.513	Down regulated
ENSSSCG00000000541	FAR2	2.52686	5.51895e-08	3.74989e-07	0.912	1.618	0.104	0.206	Up regulated
ENSSSCG00000000545	KLHL42	1.99622	2.36244e-07	1.45484e-06	3.624	4.087	0.568	0.792	Up regulated
ENSSSCG00000000547	MRPS35	-1.43668	4.68343e-05	0.000187074	2.991	4.157	5.01	7.473	Down regulated
ENSSSCG00000000549	PPFIBP1	-0.500022	0.0609234	0.104825	5.861	7.726	5.801	7.694	Not significant
ENSSSCG00000000553	TM7SF3	-1.10279	0.0153694	0.0327139	0.646	0.993	0.952	1.516	Down regulated
ENSSSCG00000000554	FGFR1OP2	-1.79481	1.28153e-05	5.71022e-05	1.024	1.129	2.625	2.761	Down regulated
ENSSSCG00000000555	ITPR2	1.45619	0.000354522	0.00117584	4.287	3.603	0.4	1.205	Up regulated
ENSSSCG00000000559	RASSF8	-0.492943	0.114703	0.178837	2.237	3.386	2.28	3.293	Not significant
ENSSSCG00000000563	IRAG2	2.59416	5.19665e-08	3.53982e-07	1.788	2.009	0.285	0.377	Up regulated
ENSSSCG00000000570	C2CD5	-0.0889958	0.768208	0.825677	4.206	4.541	2.621	4.129	Not significant
ENSSSCG00000000571	ABCC9	-1.24378	0.000186146	0.000657025	2.288	1.931	2.79	4.271	Down regulated
ENSSSCG00000000573	KCNJ8	-1.42886	0.034394	0.0647696	0.953	0.399	0.622	2.246	Not significant
ENSSSCG00000000576	NA	0.279029	0.278743	0.375804	103.071	90.858	63.617	48.462	Not significant
ENSSSCG00000000579	GOLT1B	0.368762	0.394983	0.496283	2.347	2.195	1.167	1.433	Not significant
ENSSSCG00000000580	RECQL	0.43377	0.349519	0.450768	0.696	1.763	0.293	0.663	Not significant
ENSSSCG00000000583	PYROXD1	-0.835309	0.0767582	0.127473	0.673	0.709	0.683	1.105	Not significant
ENSSSCG00000000587	AEBP2	0.822556	0.00481963	0.0118626	5.794	7.03	2.081	3.289	Not significant
ENSSSCG00000000588	PLEKHA5	0.988444	0.016294	0.0344168	2.187	1.544	0.472	0.899	Not significant
ENSSSCG00000000599	DERA	-1.01727	0.0619595	0.106203	0.873	3.37	2.022	3.086	Not significant
ENSSSCG00000000600	EPS8	1.22272	8.47221e-05	0.000321477	13.385	15.828	2.922	6.443	Up regulated
ENSSSCG00000000607	ART4	1.94924	1.98459e-10	1.9073e-09	4.799	6.794	0.81	1.35	Up regulated
ENSSSCG00000000611	NA	-0.0314708	0.908388	0.932872	8.77	9.759	6.487	6.675	Not significant
ENSSSCG00000000612	ATF7IP	-0.0563573	0.846746	0.887228	2.802	4.737	2.186	3.22	Not significant
ENSSSCG00000000625	LRP6	2.26761	6.31008e-16	1.1651e-14	8.09	8.445	1.081	1.317	Up regulated
ENSSSCG00000000633	YBX3	-2.63941	1.1112e-28	5.34913e-27	510.943	400.998	2368.23	1661.77	Down regulated
ENSSSCG00000000635	MAGOHB	0.779198	0.210969	0.299247	3.242	3.203	1.078	1.588	Not significant
ENSSSCG00000000645	GABARAPL1	1.98331	3.46701e-12	4.14925e-11	19.607	19.768	3.3	3.634	Up regulated
ENSSSCG00000000656	CLEC2B	0.362378	0.716744	0.786071	1.213	1.009	0.464	0.831	Not significant
ENSSSCG00000000657	NA	-0.238125	0.564323	0.65382	4.226	6.74	2.525	7.973	Not significant
ENSSSCG00000000660	A2M	9.89836	0.00079723	0.00241408	0.887	8.087	0.007	0	Up regulated
ENSSSCG00000000661	PHC1	0.321391	0.302285	0.402264	4.893	6.216	3.108	3.398	Not significant
ENSSSCG00000000665	RIMKLB	0.649152	0.156028	0.232287	0.802	1.143	0.331	0.683	Not significant
ENSSSCG00000000681	P3H3	1.06189	0.00314276	0.00816786	10.083	7.849	2.397	3.695	Up regulated
ENSSSCG00000000683	CDCA3	-0.505987	0.541869	0.633797	0.721	1.099	0.758	1.033	Not significant
ENSSSCG00000000684	USP5	-0.550801	0.0661955	0.112337	6.174	8.116	6.748	7.718	Not significant
ENSSSCG00000000685	TPI1	-2.85936	9.4992e-37	8.26047e-35	160.535	113.379	782.712	594.389	Down regulated
ENSSSCG00000000687	CD4	1.00457	0.0524527	0.0924633	1.101	2.042	0.373	0.65	Not significant
ENSSSCG00000000690	MLF2	0.444926	0.137889	0.209682	32.64	44.595	19.663	19.212	Not significant
ENSSSCG00000000691	COPS7A	-0.78699	0.012082	0.0264581	5.363	7.523	9.218	7.425	Not significant
ENSSSCG00000000693	NCAPD2	-0.886406	0.0118992	0.0261321	1.676	1.402	1.874	2.158	Not significant
ENSSSCG00000000694	GAPDH	-3.2328	0.0217836	0.0440452	5473.49	2139.7	26377.3	21363.9	Down regulated
ENSSSCG00000000695	IFFO1	0.821739	0.00938109	0.0212692	6.672	6.036	1.962	2.571	Not significant
ENSSSCG00000000696	NOP2	0.000290863	0.999353	0.999367	3.748	6.533	3.304	3.818	Not significant
ENSSSCG00000000697	NA	0.411006	0.0868508	0.141232	13.37	17.515	6.73	9.593	Not significant
ENSSSCG00000000700	ACRBP	0.250899	0.500478	0.596513	2.52	2.09	1.425	1.269	Not significant
ENSSSCG00000000702	ZNF384	-0.303124	0.282117	0.379642	6.982	8.518	5.867	8.015	Not significant
ENSSSCG00000000704	TAPBPL	0.304166	0.33879	0.439611	5.914	5.145	3.396	3.014	Not significant
ENSSSCG00000000706	LTBR	0.241816	0.386707	0.488275	15.91	14.326	8.351	9.106	Not significant
ENSSSCG00000000708	TNFRSF1A	-0.0986282	0.727871	0.794414	9.012	12.774	6.503	9.948	Not significant
ENSSSCG00000000712	VWF	-1.41093	1.81614e-05	7.86168e-05	4.112	3.304	4.489	8.195	Down regulated
ENSSSCG00000000719	NDUFA9	-3.21571	4.87796e-32	3.09406e-30	4.187	5.77	27.822	38.035	Down regulated
ENSSSCG00000000720	AKAP3	1.07781	0.0735482	0.123033	0.771	1.684	0.216	0.352	Not significant
ENSSSCG00000000723	C12orf4	-0.305344	0.39453	0.495888	1.272	1.46	0.952	1.458	Not significant
ENSSSCG00000000728	PARP11	-1.46623	0.0462636	0.0833796	0.12	0.821	0.687	1.182	Not significant
ENSSSCG00000000734	TSPAN11	1.18535	5.17753e-05	0.000204728	8.304	12.365	2.081	4.923	Up regulated
ENSSSCG00000000735	TSPAN9	-1.48445	3.79195e-08	2.6448e-07	4.89	4.802	9.614	12.256	Down regulated
ENSSSCG00000000736	TEAD4	-1.73815	3.4131e-09	2.80514e-08	2.022	2.922	7.973	6.253	Down regulated
ENSSSCG00000000737	TULP3	2.15114	1.76153e-09	1.50273e-08	2.48	3.335	0.363	0.584	Up regulated
ENSSSCG00000000738	RHNO1	0.138168	0.84563	0.886231	0.571	1.049	0.461	0.539	Not significant
ENSSSCG00000000742	ITFG2	-0.0998532	0.831907	0.876277	1.508	0.894	0.942	0.954	Not significant
ENSSSCG00000000743	FKBP4	-0.588466	0.0272084	0.0532272	19.591	28.286	22.613	27.624	Not significant
ENSSSCG00000000746	WASHC1	-0.15341	0.606512	0.692285	3.559	3.412	2.714	4.076	Not significant
ENSSSCG00000000753	WNK1	1.34381	6.20891e-08	4.1818e-07	16.797	25.43	5.744	7.991	Up regulated
ENSSSCG00000000754	RAD52	0.122992	0.76555	0.823727	2.735	3.268	1.37	2.137	Not significant
ENSSSCG00000000755	ERC1	0.69714	0.0211422	0.0429495	4.145	4.895	1.308	2.269	Not significant
ENSSSCG00000000757	ADIPOR2	-1.62673	3.59347e-09	2.93994e-08	4.592	5.298	8.407	13.514	Down regulated
ENSSSCG00000000759	WNT5B	-0.838507	0.067553	0.114254	2.426	1.998	2.011	3.794	Not significant
ENSSSCG00000000764	HDHD5	-0.313376	0.568973	0.657863	1.95	3.058	1.981	2.286	Not significant
ENSSSCG00000000765	IL17RA	-0.106305	0.772544	0.829055	2.552	3.393	1.991	2.858	Not significant
ENSSSCG00000000766	CECR2	0.1257	0.706759	0.777969	5.759	2.773	2.069	3.031	Not significant
ENSSSCG00000000767	NA	-0.716041	0.0106873	0.0238595	3.269	3.454	3.419	4.357	Not significant
ENSSSCG00000000769	BID	0.785274	0.0557677	0.0973992	3.399	3.297	1.588	2.068	Not significant
ENSSSCG00000000770	MICAL3	0.303857	0.321955	0.422249	15.178	6.382	5.803	4.791	Not significant
ENSSSCG00000000774	USP18	-0.44076	0.259034	0.354148	2.469	2.33	2.871	2.246	Not significant
ENSSSCG00000000784	LRRK2	1.16767	0.0011758	0.00339636	1.343	1.855	0.384	0.622	Up regulated
ENSSSCG00000000793	PPHLN1	-0.225924	0.455247	0.553993	4.14	6.008	3.445	4.918	Not significant
ENSSSCG00000000795	ADAMTS20	-0.318101	0.401843	0.503085	5.791	2.711	2.646	5.341	Not significant
ENSSSCG00000000798	TWF1	0.364636	0.377387	0.478636	2.148	3.01	0.919	2.036	Not significant
ENSSSCG00000000799	IRAK4	0.981962	0.049074	0.087654	1.215	1.87	0.371	0.931	Not significant
ENSSSCG00000000804	ANO6	-1.30181	1.49926e-06	8.01913e-06	2.86	3.82	5.29	9.324	Down regulated
ENSSSCG00000000806	SCAF11	-0.527179	0.0453702	0.081975	4.197	5.865	4.541	6.12	Not significant
ENSSSCG00000000808	SLC38A2	-1.95186	2.836e-15	4.91648e-14	6.363	8.424	15.467	25.794	Down regulated
ENSSSCG00000000810	AMIGO2	-0.749941	0.169899	0.249323	0.525	0.985	0.596	1.238	Not significant
ENSSSCG00000000816	SENP1	1.45774	0.000916152	0.00273199	1.691	2.207	0.421	0.567	Up regulated
ENSSSCG00000000838	SLC41A2	2.02362	2.33189e-05	9.86457e-05	1.836	2.725	0.199	0.716	Up regulated
ENSSSCG00000000839	ALDH1L2	1.52184	2.45165e-06	1.26489e-05	6.476	9.18	1.124	3.093	Up regulated
ENSSSCG00000000840	WASHC4	-0.310914	0.291269	0.389913	2.792	3.697	2.235	3.501	Not significant
ENSSSCG00000000841	APPL2	-0.232638	0.522105	0.616522	3.559	3.494	2.285	3.887	Not significant
ENSSSCG00000000842	KANSL2	-0.241503	0.490081	0.587237	2.842	4.355	2.364	3.083	Not significant
ENSSSCG00000000843	TXNRD1	-0.127806	0.659064	0.739049	8.284	9.364	5.252	6.193	Not significant
ENSSSCG00000000844	NFYB	-0.525877	0.18809	0.271327	1.7	2.607	1.757	2.691	Not significant
ENSSSCG00000000846	HCFC2	-0.0107988	0.971465	0.979275	2.316	4.055	1.553	2.548	Not significant
ENSSSCG00000000847	TDG	-0.259342	0.589459	0.677338	0.657	1.684	0.876	1.511	Not significant
ENSSSCG00000000848	GLT8D2	0.677743	0.0549677	0.0961422	5.706	5.671	2.016	3.053	Not significant
ENSSSCG00000000849	HSP90B1	-1.22234	6.62339e-05	0.000256722	11.115	12.232	12.944	27.746	Down regulated
ENSSSCG00000000853	NT5DC3	-1.46227	0.00013366	0.00048691	1.141	0.836	1.733	2.059	Down regulated
ENSSSCG00000000857	IGF1	3.9857	9.55755e-22	2.87072e-20	50.886	45.688	0.807	2.956	Up regulated
ENSSSCG00000000860	NUP37	-0.391699	0.450304	0.549652	1.015	0.836	0.714	1.024	Not significant
ENSSSCG00000000862	GNPTAB	-0.790213	0.0245077	0.0486769	0.938	1.703	1.45	2.777	Not significant
ENSSSCG00000000864	CHPT1	-1.17908	0.000416187	0.00135951	1.416	2.01	2.174	3.608	Down regulated
ENSSSCG00000000866	MYBPC1	-4.73499	7.648e-94	1.03085e-90	24.035	15.253	471.384	304.752	Down regulated
ENSSSCG00000000870	ARL1	-1.29375	6.91054e-06	3.25683e-05	1.725	2.558	2.896	4.521	Down regulated
ENSSSCG00000000877	SCYL2	-0.357785	0.260165	0.355513	3.014	4.163	2.229	3.021	Not significant
ENSSSCG00000000884	APAF1	0.778969	0.0480137	0.0860734	1.054	1.888	0.401	0.816	Not significant
ENSSSCG00000000886	SLC25A3	-1.94103	5.5613e-17	1.12509e-15	88.254	81.66	223.478	259.004	Down regulated
ENSSSCG00000000887	NA	-0.935244	0.00782402	0.0181942	1.624	2.283	1.735	3.215	Not significant
ENSSSCG00000000890	NEDD1	-0.759418	0.0537441	0.0944617	1.154	1.91	1.492	2.284	Not significant
ENSSSCG00000000891	LTA4H	-1.05721	0.000117776	0.000433439	11.54	10.41	14.634	17.371	Down regulated
ENSSSCG00000000895	SNRPF	-1.39839	0.00133841	0.00382003	2.293	3.461	5.204	6.497	Down regulated
ENSSSCG00000000896	NTN4	0.0827845	0.857601	0.89613	1.228	1.378	0.758	0.975	Not significant
ENSSSCG00000000900	VEZT	-0.927061	0.00973305	0.0219564	0.96	1.177	1.197	1.673	Not significant
ENSSSCG00000000902	NR2C1	1.14027	0.00289701	0.00758216	2.842	3.415	0.709	1.232	Up regulated
ENSSSCG00000000905	NA	-2.66748	1.48327e-19	3.78111e-18	18.016	22.141	93.784	86.813	Down regulated
ENSSSCG00000000907	PLXNC1	1.06574	0.0210704	0.0428279	0.726	1.034	0.215	0.393	Up regulated
ENSSSCG00000000908	UBE2NL	-0.793109	0.00791789	0.0183689	2.3	3.051	6.064	7.759	Not significant
ENSSSCG00000000910	CRADD	0.0348278	0.92614	0.946056	1.927	5.341	1.968	3.695	Not significant
ENSSSCG00000000915	DCN	0.791966	0.00320065	0.00829231	243.543	290.58	116.812	235.281	Not significant
ENSSSCG00000000916	LUM	0.139899	0.67983	0.755344	38.759	44.198	15.674	43.567	Not significant
ENSSSCG00000000917	KERA	-0.00290159	0.994758	0.995521	3.215	6.982	3.171	3.474	Not significant
ENSSSCG00000000920	POC1B	0.519855	0.289078	0.387414	1.662	1.596	0.646	0.996	Not significant
ENSSSCG00000000925	C12orf29	-0.762819	0.0814927	0.133954	1.085	1.657	1.326	1.97	Not significant
ENSSSCG00000000927	TMTC3	0.479168	0.304996	0.404972	0.757	1.043	0.38	0.72	Not significant
ENSSSCG00000000939	ACSS3	-0.156872	0.668067	0.745658	2.144	1.945	1.205	2.106	Not significant
ENSSSCG00000000951	CSRP2	1.3769	0.000700735	0.00215149	6.361	9.686	1.978	2.556	Up regulated
ENSSSCG00000000952	ZDHHC17	-1.17746	0.000900343	0.00269304	1.486	1.481	1.941	2.836	Down regulated
ENSSSCG00000000955	TBC1D22A	1.72696	3.02773e-08	2.1479e-07	11.279	9.256	1.921	2.404	Up regulated
ENSSSCG00000000958	DYRK2	-0.463444	0.0794767	0.1312	6.288	7.946	5.201	9.063	Not significant
ENSSSCG00000000959	LARGE1	-0.526671	0.160504	0.237931	4.607	2.229	3.422	3.693	Not significant
ENSSSCG00000000964	LMF2	-0.189168	0.483516	0.581049	8.919	12.527	6.742	10.542	Not significant
ENSSSCG00000000965	NCAPH2	1.30098	1.5552e-05	6.80867e-05	8.756	7.026	2.242	2.195	Up regulated
ENSSSCG00000000968	SBF1	1.17268	6.15407e-06	2.92203e-05	15.829	12.014	4.932	5.967	Up regulated
ENSSSCG00000000970	PPP6R2	0.429767	0.180233	0.261745	40.218	18.856	14.754	15.381	Not significant
ENSSSCG00000000971	HDAC10	0.686339	0.0526074	0.0927056	9.791	5.21	3.199	3.114	Not significant
ENSSSCG00000000972	TUBGCP6	0.833723	0.0251616	0.0497556	11.964	5.388	3.025	3.367	Not significant
ENSSSCG00000000973	SELENOO	-0.415137	0.164105	0.242271	7.936	7.318	7.2	6.99	Not significant
ENSSSCG00000000974	TRABD	0.368719	0.263471	0.359213	12.433	8.827	5.748	6.986	Not significant
ENSSSCG00000000980	ALG12	-0.140665	0.738749	0.80291	4.512	3.4	2.48	3.688	Not significant
ENSSSCG00000000981	CRELD2	0.454508	0.383232	0.484852	1.833	3.215	0.932	1.648	Not significant
ENSSSCG00000000985	EXOC2	-0.32428	0.272661	0.369082	13.176	8.711	8.51	10.556	Not significant
ENSSSCG00000000994	GMDS	1.2914	0.00179561	0.00495954	3.67	5.16	1.183	1.36	Up regulated
ENSSSCG00000000997	PPP1R3G	1.88747	0.000313196	0.00105307	17.564	5.649	1.774	2.034	Up regulated
ENSSSCG00000000998	RPP40	-1.15234	0.00679759	0.0160427	0.556	1.015	1.07	1.189	Down regulated
ENSSSCG00000000999	CDYL	1.68631	3.89351e-06	1.93473e-05	3.993	6.027	1.899	2.238	Up regulated
ENSSSCG00000001000	ECI2	-1.51647	3.99167e-07	2.35719e-06	3.143	4.379	7.168	7.653	Down regulated
ENSSSCG00000001002	PRPF4B	-0.794064	0.003591	0.00916058	4.463	4.839	5.18	6.396	Not significant
ENSSSCG00000001004	SLC22A23	-1.5532	2.92147e-05	0.000121263	2.755	1.565	4.028	5.489	Down regulated
ENSSSCG00000001008	BPHL	-0.332455	0.350992	0.452126	6.748	7.344	5.748	7.247	Not significant
ENSSSCG00000001009	RIPK1	0.774648	0.00798281	0.0184996	6.255	5.584	1.923	2.68	Not significant
ENSSSCG00000001010	WRNIP1	0.529118	0.054427	0.0954132	13.095	11.706	5.487	6.509	Not significant
ENSSSCG00000001011	SERPINB1	0.701718	0.0388585	0.0718224	6.276	11.249	2.989	4.347	Not significant
ENSSSCG00000001021	NA	1.2776	0.000325719	0.00109075	7.722	6.404	1.895	2.244	Up regulated
ENSSSCG00000001022	SSR1	-0.453174	0.0679936	0.114864	15.318	13.359	10.764	12.866	Not significant
ENSSSCG00000001024	RIOK1	-0.290469	0.407183	0.508155	1.705	2.22	1.417	1.956	Not significant
ENSSSCG00000001027	BMP6	-0.193767	0.731482	0.797288	1.318	0.637	0.755	1.093	Not significant
ENSSSCG00000001038	NA	-1.53973	2.47403e-06	1.27582e-05	1.396	2.104	3.091	3.949	Down regulated
ENSSSCG00000001041	PAK1IP1	-0.951192	0.0108625	0.0242004	3.597	4.356	4.751	6.057	Not significant
ENSSSCG00000001049	HIVEP1	0.968687	0.00168955	0.00469063	2.36	3.842	0.891	1.273	Not significant
ENSSSCG00000001052	PHACTR1	2.26093	3.80536e-10	3.50711e-09	2.938	4.064	0.432	0.571	Up regulated
ENSSSCG00000001053	TBC1D7	-0.879177	0.0312214	0.059755	2.655	3.074	4.109	3.795	Not significant
ENSSSCG00000001056	RANBP9	-0.785785	0.0227999	0.0457738	2.615	3.206	3.14	3.873	Not significant
ENSSSCG00000001057	MCUR1	-0.00556826	0.988313	0.991347	1.403	2.556	1.081	1.627	Not significant
ENSSSCG00000001061	JARID2	-0.209455	0.466507	0.5647	3.349	4.14	3.265	3.51	Not significant
ENSSSCG00000001062	DTNBP1	-0.0601806	0.875477	0.909204	9.198	6.769	5.017	7.102	Not significant
ENSSSCG00000001063	MYLIP	1.2417	5.53862e-05	0.000217808	7.578	8.047	2.102	2.511	Up regulated
ENSSSCG00000001064	NA	-2.14394	1.47952e-14	2.35653e-13	12.677	2.728	26.063	28.276	Down regulated
ENSSSCG00000001065	ATXN1	0.88359	0.00336601	0.0086666	3.987	3.036	1.423	1.497	Not significant
ENSSSCG00000001068	CAP2	-3.81658	1.49259e-48	2.68243e-46	3.817	3.257	34.781	33.986	Down regulated
ENSSSCG00000001070	FAM8A1	-1.25716	0.000218944	0.00076305	2.389	2.218	3.068	4.825	Down regulated
ENSSSCG00000001073	TPMT	-1.31378	0.0548164	0.0959866	0.709	0.668	1.228	1.168	Not significant
ENSSSCG00000001074	KDM1B	-0.0645138	0.873656	0.907751	1.42	1.518	0.862	1.351	Not significant
ENSSSCG00000001075	DEK	-0.919574	0.000352864	0.00117147	12.883	14.9	17.246	26.399	Not significant
ENSSSCG00000001076	RNF144B	-1.73259	6.56577e-10	5.91468e-09	3.234	2.979	6.889	7.666	Down regulated
ENSSSCG00000001078	MBOAT1	0.909193	0.0511749	0.0905216	1.141	2.139	0.426	0.789	Not significant
ENSSSCG00000001080	CDKAL1	-0.407288	0.289249	0.387594	2.45	2.99	2.291	3.091	Not significant
ENSSSCG00000001087	MRS2	-1.66187	1.98303e-05	8.50894e-05	0.473	0.736	1.074	1.617	Down regulated
ENSSSCG00000001090	ALDH5A1	-2.28123	7.69981e-07	4.34242e-06	0.51	0.493	1.177	2.783	Down regulated
ENSSSCG00000001092	TDP2	-1.06771	0.00464526	0.0114938	2.913	3.026	3.476	5.677	Down regulated
ENSSSCG00000001095	GMNN	-1.6401	0.00348728	0.00893402	0.652	0.557	1.4	2.095	Down regulated
ENSSSCG00000001097	NA	-1.07348	0.00111082	0.00323553	3.308	3.407	3.801	6.214	Down regulated
ENSSSCG00000001100	CARMIL1	2.70585	1.80743e-05	7.82712e-05	1.052	1.215	0.054	0.249	Up regulated
ENSSSCG00000001137	H1-3	2.55306	2.17996e-23	7.58273e-22	59.731	74.007	6.332	9.802	Up regulated
ENSSSCG00000001156	ZNF322	0.680015	0.0491156	0.0876988	2.319	3.308	0.905	1.604	Not significant
ENSSSCG00000001164	ZNF184	-0.520307	0.330165	0.430441	0.802	1.154	0.892	1.051	Not significant
ENSSSCG00000001201	ZKSCAN8	-0.157726	0.635712	0.717732	1.452	1.926	1.068	1.589	Not significant
ENSSSCG00000001202	NA	2.25691	0.000130806	0.000478128	1.383	2.427	0.177	0.405	Up regulated
ENSSSCG00000001204	ZKSCAN4	1.3072	0.0555149	0.097005	0.996	1.12	0.29	0.31	Not significant
ENSSSCG00000001206	ZSCAN26	0.855965	0.0482611	0.0864307	1.343	1.783	0.461	0.77	Not significant
ENSSSCG00000001209	ZSCAN12	0.902325	0.0611842	0.105206	0.805	1.085	0.324	0.402	Not significant
ENSSSCG00000001219	TRIM27	0.772652	0.021396	0.0433589	4.809	7.011	2.714	3.803	Not significant
ENSSSCG00000001229	NA	-0.317694	0.159944	0.237298	96.475	90.291	76.374	85.124	Not significant
ENSSSCG00000001233	TRIM26	0.521495	0.12143	0.18786	4.485	5.395	2.346	2.619	Not significant
ENSSSCG00000001242	GABBR1	-0.339289	0.236026	0.328142	4.96	4.705	4.507	5.456	Not significant
ENSSSCG00000001245	POLR1H	0.93222	0.0601097	0.103704	1.174	9.674	1.945	2.322	Not significant
ENSSSCG00000001252	UBD	-1.21227	0.0321732	0.0612291	2.031	4.076	4.033	5.644	Not significant
ENSSSCG00000001341	NA	0.332168	0.170056	0.249451	41.447	45.126	22.136	29.75	Not significant
ENSSSCG00000001342	TRIM39	-0.0673157	0.878904	0.91171	1.741	2.443	0.906	1.436	Not significant
ENSSSCG00000001346	ABCF1	-0.552614	0.0366235	0.0684256	12.639	13.695	13.382	13.764	Not significant
ENSSSCG00000001347	PPP1R10	0.274122	0.384426	0.485963	2.996	4.14	1.82	2.259	Not significant
ENSSSCG00000001362	MDC1	0.330837	0.204519	0.291441	5.171	7.1	2.674	4.294	Not significant
ENSSSCG00000001372	GNL1	1.90945	3.06271e-09	2.5365e-08	3.399	6.786	0.71	1.069	Up regulated
ENSSSCG00000001376	DHX16	-0.429321	0.216334	0.305301	2.431	3.678	2.816	2.716	Not significant
ENSSSCG00000001379	TUBB	1.06369	3.09807e-06	1.56397e-05	112.821	185.416	25.854	66.891	Up regulated
ENSSSCG00000001382	DDR1	-0.306902	0.326569	0.426629	3.036	3.523	5.312	4.683	Not significant
ENSSSCG00000001384	VARS2	-0.566485	0.0764539	0.127046	2.197	2.206	2.091	3.563	Not significant
ENSSSCG00000001391	CCHCR1	2.34322	7.08141e-06	3.32863e-05	2.288	1.863	0.275	0.293	Up regulated
ENSSSCG00000001392	TCF19	1.1743	0.0702348	0.118205	1.485	1.245	0.385	0.457	Not significant
ENSSSCG00000001394	NA	1.79096	2.20361e-05	9.35492e-05	7.277	10.521	1.422	2.171	Up regulated
ENSSSCG00000001395	NA	1.76324	0.0452945	0.0818794	1.981	1.298	0.442	0.251	Not significant
ENSSSCG00000001396	NA	-0.594041	0.0680601	0.114958	5.202	6.599	6.099	9.124	Not significant
ENSSSCG00000001398	NA	-0.878447	0.00402479	0.0101211	4.411	7.077	6.918	9.566	Not significant
ENSSSCG00000001400	DDX39B	-1.95691	1.77855e-16	3.43693e-15	23.108	24.46	44.188	55.25	Down regulated
ENSSSCG00000001402	NFKBIL1	0.6915	0.0234017	0.0468164	16.289	12.799	6.777	5.881	Not significant
ENSSSCG00000001409	PRRC2A	0.283069	0.227303	0.317784	28.633	27.583	14.509	17.801	Not significant
ENSSSCG00000001410	BAG6	-0.563958	0.0192733	0.0396459	19.742	20.338	19.439	22.145	Not significant
ENSSSCG00000001413	GPANK1	-0.362058	0.252078	0.346439	3.556	4.198	3.324	3.689	Not significant
ENSSSCG00000001414	NA	-0.820941	0.00347343	0.00890278	5.101	6.131	7.657	6.802	Not significant
ENSSSCG00000001418	NEU1	-0.364276	0.391795	0.492967	1.398	1.311	1.11	1.118	Not significant
ENSSSCG00000001420	EHMT2	1.24753	4.33263e-06	2.12454e-05	6.806	11.088	2.075	3.883	Up regulated
ENSSSCG00000001421	ZBTB12	2.03641	1.94558e-06	1.0189e-05	3.617	8.125	0.716	1.173	Up regulated
ENSSSCG00000001422	C2	1.32429	3.55505e-05	0.00014537	10.165	10.674	2.286	4.01	Up regulated
ENSSSCG00000001423	NELFE	0.906848	0.00712381	0.0167355	4.261	6.669	2.03	2.094	Not significant
ENSSSCG00000001424	SKIV2L	0.638503	0.0364663	0.0681483	7.273	6.726	2.652	3.678	Not significant
ENSSSCG00000001425	DXO	-0.873769	0.0318523	0.0607362	0.649	1.918	1.142	1.068	Not significant
ENSSSCG00000001426	STK19	0.325134	0.511354	0.60646	2.536	2.118	1.321	1.264	Not significant
ENSSSCG00000001427	C4A	1.10852	0.000392007	0.00128637	23.69	45.35	5.259	21.318	Up regulated
ENSSSCG00000001430	ATF6B	1.16184	4.4147e-05	0.000177295	7.515	7.665	1.983	2.938	Up regulated
ENSSSCG00000001433	NA	-1.85208	1.01339e-05	4.61267e-05	1.743	1.827	3.822	5.392	Down regulated
ENSSSCG00000001434	EGFL8	-1.59963	0.0676099	0.114323	0.731	0.239	1.078	0.938	Not significant
ENSSSCG00000001435	AGPAT1	0.263821	0.427996	0.528283	21.545	22.265	8.605	19.123	Not significant
ENSSSCG00000001436	RNF5	-0.497757	0.121456	0.187872	12.258	18.62	12.93	17.153	Not significant
ENSSSCG00000001438	PBX2	1.76658	5.271e-10	4.78428e-09	22.124	27.896	5.049	5.109	Up regulated
ENSSSCG00000001439	GPSM3	1.27024	0.00378113	0.00959607	4.127	7.263	1.315	1.896	Up regulated
ENSSSCG00000001440	NOTCH4	-0.725299	0.156375	0.232707	6.566	1.859	3.287	5.027	Not significant
ENSSSCG00000001453	HLA-DRA	-0.223594	0.359048	0.460031	13.325	14.46	10.58	12.017	Not significant
ENSSSCG00000001455	NA	0.323672	0.250461	0.344675	16.567	27.792	9.923	14.455	Not significant
ENSSSCG00000001456	NA	0.019563	0.939608	0.956732	22.279	25.789	14.771	21.336	Not significant
ENSSSCG00000001457	SLA-DQB1	0.337031	0.212656	0.301086	6.658	6.905	3.644	4.344	Not significant
ENSSSCG00000001458	NA	1.24363	0.234268	0.325983	0.583	1.379	0.311	0.215	Not significant
ENSSSCG00000001463	PSMB9	0.867931	0.0176674	0.036806	6.948	4.65	3.355	1.961	Not significant
ENSSSCG00000001469	SLA-DMB	1.21146	6.00011e-05	0.000234417	6.822	7.375	1.835	2.475	Up regulated
ENSSSCG00000001470	SLA-DMA	0.106752	0.777916	0.832996	5.859	5.021	3.134	4.034	Not significant
ENSSSCG00000001471	BRD2	0.103983	0.655512	0.735984	18.563	22.49	17.165	24.241	Not significant
ENSSSCG00000001472	SLA-DOA	1.0154	0.0447414	0.0810017	1.723	1.567	0.563	0.569	Not significant
ENSSSCG00000001473	COL11A2	3.43021	0.0159027	0.0337093	3.481	4.491	0.817	0.102	Up regulated
ENSSSCG00000001474	RXRB	0.69755	0.0391916	0.0723511	6.195	9.887	3.142	3.688	Not significant
ENSSSCG00000001475	SLC39A7	0.663867	0.0251864	0.0497682	12.131	17.681	4.55	9.23	Not significant
ENSSSCG00000001476	HSD17B8	-0.50056	0.165801	0.244339	9.13	11.149	10.648	9.721	Not significant
ENSSSCG00000001477	RING1	0.690691	0.0180067	0.0374117	18.339	25.737	8.168	9.67	Not significant
ENSSSCG00000001478	BMP5	0.932061	0.00477184	0.0117638	6.514	5.206	1.834	2.469	Not significant
ENSSSCG00000001485	MLIP	-2.5638	3.31796e-23	1.14305e-21	3.69	4.308	14.443	21.506	Down regulated
ENSSSCG00000001487	KLHL31	-3.16062	1.18146e-32	7.86403e-31	5.832	4.492	28.616	35.613	Down regulated
ENSSSCG00000001488	GCLC	-0.693524	0.102819	0.16314	0.924	1.566	1.082	1.728	Not significant
ENSSSCG00000001497	ZNF451	1.18244	0.000907703	0.00271204	2.337	2.946	0.792	1.008	Up regulated
ENSSSCG00000001498	BEND6	3.68439	1.24986e-13	1.7898e-12	3.176	3.869	0.14	0.248	Up regulated
ENSSSCG00000001499	DST	0.461533	0.0717636	0.120365	18.86	11.853	7.479	7.485	Not significant
ENSSSCG00000001500	COL21A1	-0.493755	0.293811	0.392877	5.135	3.902	2.504	7.818	Not significant
ENSSSCG00000001501	VPS52	-0.430339	0.131117	0.200772	6.145	6.587	5.656	6.536	Not significant
ENSSSCG00000001502	RPS18	0.793344	0.00506899	0.0123887	434.734	586.194	209.333	201.712	Not significant
ENSSSCG00000001504	WDR46	1.99532	0.00579335	0.0139441	1.978	2.135	0.985	0.126	Up regulated
ENSSSCG00000001505	PFDN6	-1.3346	0.040013	0.0735152	2.185	1.936	3.449	5.429	Not significant
ENSSSCG00000001506	RGL2	-0.211042	0.41783	0.517972	7.853	5.528	3.345	8.422	Not significant
ENSSSCG00000001507	ZBTB22	-0.21015	0.463038	0.561319	15.843	15.926	11.536	12.323	Not significant
ENSSSCG00000001509	DAXX	1.02945	0.000348571	0.00115865	11.692	13.376	3.888	4.26	Up regulated
ENSSSCG00000001510	KIFC1	1.43235	0.0109113	0.0242741	1.355	1.169	0.376	0.281	Up regulated
ENSSSCG00000001511	PHF1	0.729845	0.0142173	0.0304964	5.006	5.954	2.542	3.505	Not significant
ENSSSCG00000001512	CUTA	-2.45088	1.40014e-11	1.56453e-10	5.018	6.042	22.522	19.634	Down regulated
ENSSSCG00000001513	SYNGAP1	1.00475	0.00759784	0.0177332	1.306	1.876	0.364	0.807	Up regulated
ENSSSCG00000001516	NA	1.15429	0.000595165	0.00186289	5.426	4.742	1.46	1.54	Up regulated
ENSSSCG00000001517	NA	0.135677	0.830391	0.87526	3.193	1.968	1.483	1.76	Not significant
ENSSSCG00000001520	LEMD2	0.309131	0.32808	0.428291	6.953	5.853	3.246	4.014	Not significant
ENSSSCG00000001527	ILRUN	-0.748928	0.00218552	0.00589751	23.564	27.174	28.687	31.374	Not significant
ENSSSCG00000001531	SNRPC	-0.943587	0.00266002	0.00703878	11.374	15.461	16.971	17.779	Not significant
ENSSSCG00000001532	UHRF1BP1	1.01022	0.0173486	0.0362679	1.629	1.983	0.584	0.662	Up regulated
ENSSSCG00000001533	TAF11	-1.44777	0.0001718	0.000611391	3.027	4.781	6.768	8.096	Down regulated
ENSSSCG00000001534	ANKS1A	0.528224	0.0733037	0.1227	3.608	4.494	1.843	2.134	Not significant
ENSSSCG00000001535	TCP11	1.66207	0.130504	0.200031	1.041	0.145	0.097	0.097	Not significant
ENSSSCG00000001537	ZNF76	-1.27875	0.00148503	0.00420181	0.537	0.591	0.859	1.02	Down regulated
ENSSSCG00000001538	DEF6	0.00370311	0.991789	0.993976	1.759	1.594	0.992	1.377	Not significant
ENSSSCG00000001539	PPARD	-0.466863	0.108863	0.171068	4.385	7.923	4.239	7.614	Not significant
ENSSSCG00000001543	RPL10A	0.489129	0.111904	0.175158	55.455	79.657	48.885	37.719	Not significant
ENSSSCG00000001544	TEAD3	-0.496338	0.0811466	0.133527	6.819	6.431	6.357	5.96	Not significant
ENSSSCG00000001546	FANCE	-0.828788	0.000954035	0.00283476	18.22	15.98	43.074	33.65	Not significant
ENSSSCG00000001549	FKBP5	0.417924	0.165952	0.244496	17.37	10.513	10.717	4.573	Not significant
ENSSSCG00000001554	SRPK1	-0.569532	0.0697643	0.117487	2.586	2.749	2.715	3.52	Not significant
ENSSSCG00000001556	MAPK14	-0.771287	0.00439025	0.010941	6.647	10.015	9.325	13.448	Not significant
ENSSSCG00000001561	ETV7	0.389724	0.355838	0.456994	2.573	1.212	1.337	0.644	Not significant
ENSSSCG00000001562	KCTD20	1.23613	3.05571e-06	1.54403e-05	9.148	13.729	2.602	4.212	Up regulated
ENSSSCG00000001563	STK38	0.363308	0.233844	0.32564	4.948	7.455	2.72	3.995	Not significant
ENSSSCG00000001564	SRSF3	0.0236399	0.927637	0.947406	12.969	19.773	8.884	13.534	Not significant
ENSSSCG00000001565	CDKN1A	-2.61606	1.57679e-21	4.65822e-20	5.28	11.084	18.638	57.369	Down regulated
ENSSSCG00000001570	PI16	1.15022	5.15234e-05	0.000203807	20.859	32.514	7.44	8.96	Up regulated
ENSSSCG00000001571	MTCH1	0.743195	0.00333816	0.00860722	37.711	54.243	17.281	23.603	Not significant
ENSSSCG00000001572	FGD2	2.31527	2.13434e-10	2.0403e-09	4.837	8.619	0.683	1.19	Up regulated
ENSSSCG00000001573	PIM1	1.4121	0.000240531	0.0008297	5.293	8.567	1.742	1.777	Up regulated
ENSSSCG00000001577	TBC1D22B	-0.0597416	0.892584	0.922201	1.489	1.408	1.04	1.173	Not significant
ENSSSCG00000001578	CMTR1	-0.340902	0.243689	0.336625	4.469	4.511	3.592	4.658	Not significant
ENSSSCG00000001595	DAAM2	1.74346	1.06268e-10	1.06397e-09	12.133	13.474	2.023	3.366	Up regulated
ENSSSCG00000001596	MOCS1	-0.729143	0.172543	0.252276	2.277	1.093	2.081	2.05	Not significant
ENSSSCG00000001611	NFYA	0.701806	0.0593057	0.102582	2.521	3.118	0.871	1.27	Not significant
ENSSSCG00000001619	FOXP4	1.30394	2.14138e-05	9.11371e-05	3.961	4.455	1.159	1.331	Up regulated
ENSSSCG00000001620	MDFI	2.8868	1.42387e-09	1.2362e-08	3.338	6.708	0.31	0.638	Up regulated
ENSSSCG00000001621	TFEB	-0.251653	0.33328	0.433925	16.031	15.761	11.965	13.886	Not significant
ENSSSCG00000001624	FRS3	0.818232	0.094757	0.152411	2.681	2.539	0.825	1.304	Not significant
ENSSSCG00000001637	GUCA1B	3.85898	8.80981e-13	1.15567e-11	4.002	5.88	0.121	0.4	Up regulated
ENSSSCG00000001638	MRPS10	-0.402798	0.248762	0.342755	5.868	7.26	5.123	7.317	Not significant
ENSSSCG00000001639	TRERF1	1.91449	3.42903e-07	2.0519e-06	2.098	2.747	0.295	0.667	Up regulated
ENSSSCG00000001641	UBR2	-0.901801	0.0013071	0.00373956	2.673	3.204	3.066	4.776	Not significant
ENSSSCG00000001646	BICRAL	0.962964	0.000473762	0.00152404	5.283	6.647	1.711	2.767	Not significant
ENSSSCG00000001651	CNPY3	0.478607	0.250431	0.344675	2.483	3.48	1.142	1.894	Not significant
ENSSSCG00000001653	PEX6	1.18719	0.0017325	0.00479999	4.383	3.509	1.039	1.394	Up regulated
ENSSSCG00000001654	PPP2R5D	0.86332	0.0010273	0.00302661	10.38	13.921	4.181	5.519	Not significant
ENSSSCG00000001655	MEA1	0.0873537	0.809895	0.859144	3.465	7.59	2.424	2.35	Not significant
ENSSSCG00000001656	RRP36	0.877827	0.010891	0.0242438	4.652	5.843	1.83	2.134	Not significant
ENSSSCG00000001657	CUL7	0.866199	0.0105083	0.0235035	4.15	3.444	1.228	1.706	Not significant
ENSSSCG00000001658	NA	-1.16047	0.00283849	0.00744707	4.13	6.253	7.769	8.164	Down regulated
ENSSSCG00000001659	KLC4	0.0506324	0.888926	0.91954	3.457	4.046	2.459	2.722	Not significant
ENSSSCG00000001660	PTK7	1.12568	0.0014364	0.00407237	3.569	3.024	1.019	1.245	Up regulated
ENSSSCG00000001661	SRF	-1.27886	4.53489e-07	2.65039e-06	12.964	9.499	20.694	16.982	Down regulated
ENSSSCG00000001667	ZNF318	0.00628567	0.983153	0.987273	2.147	3.226	1.385	2.404	Not significant
ENSSSCG00000001679	XPO5	-0.295116	0.276466	0.373482	4.677	5.496	3.645	5.16	Not significant
ENSSSCG00000001680	ABCC10	-0.440708	0.200281	0.28631	3.606	2.152	2.593	2.715	Not significant
ENSSSCG00000001683	POLH	-0.96964	0.00296219	0.00774146	3.195	4.647	5.098	5.487	Not significant
ENSSSCG00000001688	TJAP1	0.596133	0.0563841	0.098269	6.522	8.524	2.828	3.233	Not significant
ENSSSCG00000001689	GTPBP2	-0.230352	0.439748	0.539638	5.553	5.91	4.246	5.158	Not significant
ENSSSCG00000001692	MRPS18A	-0.611981	0.0293552	0.0567983	3.394	4.957	4.189	5.484	Not significant
ENSSSCG00000001695	VEGFA	-0.725079	0.0236698	0.0472651	29.883	19.841	33.286	48.571	Not significant
ENSSSCG00000001696	NA	-0.235745	0.491202	0.588188	12.04	21.794	12.495	11.282	Not significant
ENSSSCG00000001697	TMEM63B	-1.58225	5.4529e-05	0.00021475	1.588	1.521	2.548	4.3	Down regulated
ENSSSCG00000001700	SLC29A1	-0.861293	0.000650738	0.00201519	12.186	11.221	15.63	17.848	Not significant
ENSSSCG00000001701	HSP90AB1	0.0509323	0.841644	0.883685	81.325	68.996	44.022	77.718	Not significant
ENSSSCG00000001703	NFKBIE	1.59696	0.000271538	0.000924823	3.474	4.09	0.622	1.201	Up regulated
ENSSSCG00000001706	AARS2	0.163456	0.741197	0.804553	3.104	1.518	1.138	1.842	Not significant
ENSSSCG00000001708	CDC5L	-0.136026	0.647125	0.728459	5.301	5.232	3.156	5.159	Not significant
ENSSSCG00000001709	SUPT3H	-0.613174	0.0457534	0.0825567	4.209	3.673	3.314	3.338	Not significant
ENSSSCG00000001716	RCAN2	-2.06626	9.48343e-09	7.30427e-08	2.375	2.001	5.482	7.63	Down regulated
ENSSSCG00000001718	CYP39A1	1.47789	0.000941958	0.00280274	2.019	3.817	0.513	0.978	Up regulated
ENSSSCG00000001720	SLC25A27	-0.255502	0.492067	0.588766	1.134	1.758	0.977	1.581	Not significant
ENSSSCG00000001723	PLA2G7	-1.9132	3.29778e-06	1.66013e-05	1.703	2.255	8.076	6.32	Down regulated
ENSSSCG00000001725	ADGRF5	-3.52853	3.09803e-34	2.33672e-32	1.368	1.583	8.82	15.977	Down regulated
ENSSSCG00000001727	TNFRSF21	-1.27043	0.000363192	0.00119985	3.58	2.552	4.299	6.105	Down regulated
ENSSSCG00000001732	MMUT	-1.63558	6.75283e-08	4.51151e-07	2.726	3.389	5.554	8.07	Down regulated
ENSSSCG00000001756	IREB2	-0.399064	0.180676	0.262317	4.301	4.312	3.287	4.895	Not significant
ENSSSCG00000001757	WDR61	0.52726	0.127614	0.196047	2.891	3.796	1.226	2.094	Not significant
ENSSSCG00000001762	CIB2	0.753067	0.0705747	0.118666	8.589	8.607	4.491	2.807	Not significant
ENSSSCG00000001765	ADAMTS7	-0.267638	0.665834	0.744318	1.173	0.43	0.485	0.789	Not significant
ENSSSCG00000001769	MORF4L1	0.137857	0.570023	0.658795	57.614	80.184	35.836	47.631	Not significant
ENSSSCG00000001770	CTSH	0.770747	0.0317446	0.0605845	17.797	12.612	4.726	7.919	Not significant
ENSSSCG00000001773	TMED3	-0.0127023	0.977432	0.983008	3.072	3.23	1.532	3.222	Not significant
ENSSSCG00000001779	ZFAND6	-1.6686	2.42983e-09	2.03739e-08	7.738	11.209	18.625	24.445	Down regulated
ENSSSCG00000001780	FAH	1.61709	1.73231e-06	9.14319e-06	7.746	13.014	2.239	4.137	Up regulated
ENSSSCG00000001782	ABHD17C	1.97927	0.00220885	0.00595152	0.941	1.858	0.178	0.304	Up regulated
ENSSSCG00000001787	IL16	1.64832	0.000129177	0.000473136	2.084	1.694	0.398	0.435	Up regulated
ENSSSCG00000001788	STARD5	1.18159	0.159448	0.236692	1.392	1.371	0.289	0.626	Not significant
ENSSSCG00000001792	EFL1	-0.960007	0.00220014	0.0059325	2.216	4.381	3.526	5.971	Not significant
ENSSSCG00000001793	ADAMTSL3	2.16962	1.14321e-18	2.66248e-17	13.94	19.591	2.084	3.164	Up regulated
ENSSSCG00000001800	TM6SF1	-2.39621	4.74762e-13	6.35945e-12	3.812	2.219	8.999	11.228	Down regulated
ENSSSCG00000001801	BTBD1	-2.56192	1.48528e-24	5.48486e-23	10.215	10.404	40.782	44.123	Down regulated
ENSSSCG00000001804	HOMER2	-2.04348	1.37521e-05	6.08737e-05	4.506	3.392	23.559	5.279	Down regulated
ENSSSCG00000001805	WHAMM	-0.934233	0.00602691	0.0144322	3.391	2.838	3.847	4.456	Not significant
ENSSSCG00000001806	FSD2	-3.82665	1.28275e-38	1.32999e-36	2.562	2.163	19.945	27.657	Down regulated
ENSSSCG00000001810	PDE8A	0.944704	0.0153058	0.0325977	4.115	4.447	1.029	2.324	Not significant
ENSSSCG00000001814	IQGAP1	0.125078	0.638175	0.719816	5.326	6.987	3.247	5.268	Not significant
ENSSSCG00000001817	FURIN	0.770908	0.00638408	0.0151844	7.276	8.959	2.907	3.752	Not significant
ENSSSCG00000001818	FES	1.36517	7.18441e-05	0.000276593	6.544	7.196	1.364	2.68	Up regulated
ENSSSCG00000001819	MAN2A2	-1.6145	4.50778e-08	3.10392e-07	9.28	6.471	15.535	18.39	Down regulated
ENSSSCG00000001820	HDDC3	0.941919	0.025857	0.0508881	6.458	7.519	2.323	2.692	Not significant
ENSSSCG00000001821	UNC45A	1.16852	0.000274161	0.00093317	3.951	6.394	1.419	1.853	Up regulated
ENSSSCG00000001824	ZXDC	0.0985808	0.741533	0.804827	6.064	5.401	3.38	4.128	Not significant
ENSSSCG00000001825	SLC41A3	-2.12955	8.24881e-11	8.40708e-10	1.674	1.525	8.047	7.599	Down regulated
ENSSSCG00000001834	MFGE8	-0.601645	0.0209686	0.0426371	23.706	20.586	22.008	25.251	Not significant
ENSSSCG00000001838	POLG	0.487358	0.059678	0.103136	13.257	10.326	6.03	5.851	Not significant
ENSSSCG00000001840	KIF7	2.13809	2.39198e-15	4.19394e-14	12.68	18.878	1.729	3.701	Up regulated
ENSSSCG00000001844	PLIN1	-0.368694	0.819507	0.866942	3.774	3.172	0.67	14.539	Not significant
ENSSSCG00000001849	ANPEP	0.65709	0.133842	0.204286	2.244	2.755	0.676	1.79	Not significant
ENSSSCG00000001850	NA	1.00182	0.000830987	0.00250785	4.982	6.47	1.864	3.472	Up regulated
ENSSSCG00000001852	IDH2	-2.01763	4.90743e-17	1.00411e-15	37.409	29.01	109.681	82.095	Down regulated
ENSSSCG00000001858	CIB1	0.643132	0.0371244	0.0692222	22.501	22.718	10.172	9.748	Not significant
ENSSSCG00000001862	ETFA	-1.8834	1.32207e-12	1.69915e-11	14.29	16.924	37.745	45.149	Down regulated
ENSSSCG00000001863	TMEM266	-1.72532	4.76546e-05	0.000190037	1.618	2.338	4.204	3.97	Down regulated
ENSSSCG00000001865	SCAPER	0.270165	0.477147	0.574933	1.485	2.065	0.68	1.022	Not significant
ENSSSCG00000001866	RCN2	-2.13599	1.3488e-10	1.32219e-09	1.971	2.197	6.058	7.921	Down regulated
ENSSSCG00000001867	PSTPIP1	2.97315	7.31173e-08	4.86381e-07	1.776	2.07	0.115	0.27	Up regulated
ENSSSCG00000001868	TSPAN3	-3.25006	3.57842e-31	2.10853e-29	5.928	8.457	53.66	57.847	Down regulated
ENSSSCG00000001869	PEAK1	2.31544	5.87259e-14	8.71033e-13	5.284	6.717	0.594	1.204	Up regulated
ENSSSCG00000001871	HMG20A	0.405614	0.145148	0.218871	8.887	9.576	4.026	5.829	Not significant
ENSSSCG00000001872	LINGO1	-1.13721	0.00128185	0.00367319	2.631	1.805	3.228	3.552	Down regulated
ENSSSCG00000001873	CSPG4	1.04483	0.00136482	0.00388615	3.424	3.936	0.875	1.754	Up regulated
ENSSSCG00000001875	SNX33	1.31178	4.11574e-06	2.03112e-05	8.772	10.856	2.213	3.468	Up regulated
ENSSSCG00000001877	SNUPN	-0.155885	0.67094	0.74801	1.321	1.713	1.604	1.712	Not significant
ENSSSCG00000001878	PTPN9	1.78777	2.33704e-10	2.22224e-09	8.578	9.703	1.724	1.958	Up regulated
ENSSSCG00000001880	SIN3A	0.660488	0.0152477	0.0325098	5.274	9.34	2.606	4.075	Not significant
ENSSSCG00000001881	MAN2C1	-0.665724	0.124345	0.191627	6.665	2.695	4.192	5.407	Not significant
ENSSSCG00000001882	NEIL1	-0.446687	0.369928	0.471116	1.761	1.547	1.864	1.844	Not significant
ENSSSCG00000001884	COMMD4	-0.290937	0.55151	0.642217	3.36	6.216	4.549	4.31	Not significant
ENSSSCG00000001885	C15orf39	1.74942	1.13832e-08	8.64403e-08	4.111	7.07	0.925	1.35	Up regulated
ENSSSCG00000001887	SCAMP5	0.540569	0.256426	0.351294	1.025	1.945	0.498	0.956	Not significant
ENSSSCG00000001892	SCAMP2	-0.352345	0.25181	0.346114	5.2	8.008	4.25	7.302	Not significant
ENSSSCG00000001898	ULK3	-0.652571	0.0992427	0.158421	4.005	2.457	3.237	3.873	Not significant
ENSSSCG00000001900	CSK	1.64073	7.25917e-08	4.83183e-07	9.053	11.064	1.732	2.993	Up regulated
ENSSSCG00000001903	EDC3	0.922344	0.0033498	0.00863104	2.947	3.432	0.94	1.449	Not significant
ENSSSCG00000001904	CLK3	-0.907308	0.0105999	0.023689	3.9	2.596	3.754	5.32	Not significant
ENSSSCG00000001906	CYP1A1	-0.652613	0.449269	0.5487	0.194	2.378	0.78	0.798	Not significant
ENSSSCG00000001907	UBL7	-0.785564	0.0137043	0.029537	8.695	10.844	11.044	12.386	Not significant
ENSSSCG00000001910	ISLR	0.824497	0.00121082	0.00348819	22.497	34.778	8.418	15.271	Not significant
ENSSSCG00000001912	PML	0.233556	0.370439	0.471711	7.57	6.21	4.258	4.022	Not significant
ENSSSCG00000001913	STOML1	0.34223	0.520745	0.615432	1.743	1.663	0.595	1.047	Not significant
ENSSSCG00000001914	LOXL1	0.895451	0.0056467	0.0136338	6.492	8.722	2.191	3.619	Not significant
ENSSSCG00000001916	INSYN1	-1.76166	0.000319702	0.00107294	1.57	0.781	2.23	3.317	Down regulated
ENSSSCG00000001917	CD276	1.20322	0.000209366	0.000731797	8.763	10.715	2.379	4.857	Up regulated
ENSSSCG00000001918	NPTN	-1.71651	1.74031e-08	1.28797e-07	3.046	3.328	6.46	11.208	Down regulated
ENSSSCG00000001921	NEO1	-0.642347	0.0156385	0.0332014	4.454	4.726	4.905	5.227	Not significant
ENSSSCG00000001924	NA	-0.266136	0.314549	0.415151	10.568	10.938	7.912	10.662	Not significant
ENSSSCG00000001925	ADPGK	0.00701727	0.986968	0.990458	0.699	1.115	0.451	1.021	Not significant
ENSSSCG00000001927	NA	-0.257112	0.440496	0.540368	3.664	3.362	3.282	4.709	Not significant
ENSSSCG00000001930	NA	-3.574	8.97958e-55	2.25179e-52	60.592	39.378	459.788	376.453	Down regulated
ENSSSCG00000001934	SEC23A	0.770274	0.00666983	0.0157686	5.264	8.709	2.008	3.8	Not significant
ENSSSCG00000001946	MBIP	-1.07919	0.00286536	0.00751025	2.429	4.259	1.673	5.338	Down regulated
ENSSSCG00000001947	BRMS1L	-1.84182	0.000356711	0.00118133	0.857	0.652	1.632	2.211	Down regulated
ENSSSCG00000001950	PSMA6	-1.17935	4.38993e-05	0.000176366	17.438	23.236	31.652	34.988	Down regulated
ENSSSCG00000001952	NFKBIA	-0.168531	0.532038	0.625314	34.868	45.342	29.594	32.687	Not significant
ENSSSCG00000001955	SRP54	-1.15739	0.00157879	0.00442528	1.899	3.498	3.233	4.858	Down regulated
ENSSSCG00000001958	BAZ1A	-0.451215	0.222398	0.312296	1.055	1.312	0.911	1.374	Not significant
ENSSSCG00000001959	CFL2	-3.29365	1.87641e-32	1.23374e-30	8.245	9.577	65.22	58.362	Down regulated
ENSSSCG00000001960	EAPP	-1.52484	0.00022944	0.000795516	2.131	3.37	3.941	7.478	Down regulated
ENSSSCG00000001963	EGLN3	-2.72387	1.96947e-12	2.45229e-11	0.665	1.106	2.564	6.141	Down regulated
ENSSSCG00000001964	NPAS3	4.40807	3.51504e-06	1.75883e-05	0.817	1.118	0.007	0.069	Up regulated
ENSSSCG00000001966	ARHGAP5	1.19304	3.23728e-05	0.000133337	5.11	6.511	1.328	2.488	Up regulated
ENSSSCG00000001968	NUBPL	-0.0396736	0.935223	0.95339	0.691	1.005	0.469	0.705	Not significant
ENSSSCG00000001970	NA	-0.882502	0.0177164	0.0368867	1.937	1.931	2.002	3.101	Not significant
ENSSSCG00000001971	HECTD1	-0.940392	0.000143748	0.000520845	4.96	5.447	6.068	7.945	Not significant
ENSSSCG00000001972	AP4S1	-1.20855	0.00074534	0.00227548	1.254	0.945	1.718	1.834	Down regulated
ENSSSCG00000001973	SCFD1	-0.0515865	0.888609	0.91932	4.004	5.181	2.521	1.944	Not significant
ENSSSCG00000001975	PRKD1	1.22633	0.000243114	0.000837541	5.586	6.937	1.311	2.616	Up regulated
ENSSSCG00000001977	STXBP6	2.47202	1.22012e-15	2.19641e-14	7.692	10.116	0.761	1.916	Up regulated
ENSSSCG00000001978	GZMH	-1.68741	0.0502525	0.0891824	0.58	0.523	1.514	1.136	Not significant
ENSSSCG00000001983	SDR39U1	-0.368529	0.397197	0.498659	2.053	2.571	2.521	2.727	Not significant
ENSSSCG00000001984	KHNYN	1.34004	1.23209e-06	6.68289e-06	8.06	9.499	2.06	2.809	Up regulated
ENSSSCG00000001986	NFATC4	2.18989	1.46967e-13	2.09069e-12	8.488	11.817	1.118	1.919	Up regulated
ENSSSCG00000001987	RIPK3	0.860748	0.1091	0.171416	1.181	1.715	0.692	1.014	Not significant
ENSSSCG00000001988	ADCY4	-1.63806	0.00198336	0.00542255	0.689	0.329	1.613	2.964	Down regulated
ENSSSCG00000001990	NOP9	0.724863	0.116538	0.181175	1.772	2.75	0.839	1.042	Not significant
ENSSSCG00000001991	DHRS1	1.58875	9.03128e-05	0.000340624	6.176	7.513	1.28	1.744	Up regulated
ENSSSCG00000001993	TGM1	-0.630708	0.119695	0.185548	1.107	0.467	1.024	0.596	Not significant
ENSSSCG00000001994	TINF2	0.600746	0.0341855	0.0644669	5.14	5.816	2.139	2.924	Not significant
ENSSSCG00000002000	IPO4	-0.425015	0.116223	0.180763	5.932	5.334	4.834	6.242	Not significant
ENSSSCG00000002001	REC8	0.662059	0.0110064	0.0244605	13.092	6.876	5.331	3.291	Not significant
ENSSSCG00000002002	IRF9	0.163871	0.663358	0.74255	4.337	7.668	4.314	3.314	Not significant
ENSSSCG00000002003	NA	-0.430958	0.099723	0.15907	4.712	4.971	6.407	5.828	Not significant
ENSSSCG00000002004	PSME2	0.984468	0.0130443	0.0282386	19.338	18.245	10.042	5	Not significant
ENSSSCG00000002005	EMC9	-1.3506	4.64178e-05	0.000185585	4.831	4.689	10.087	7.076	Down regulated
ENSSSCG00000002006	PSME1	1.96743	1.19602e-12	1.54508e-11	43.039	44.585	6.315	6.153	Up regulated
ENSSSCG00000002007	FITM1	-2.10494	9.44099e-15	1.53086e-13	19.321	10.755	47.463	41.464	Down regulated
ENSSSCG00000002008	DCAF11	-1.32385	4.45397e-06	2.18107e-05	3.943	5.388	7.505	8.308	Down regulated
ENSSSCG00000002009	PCK2	-0.626505	0.311694	0.411938	0.69	1.125	1.053	1.078	Not significant
ENSSSCG00000002013	DHRS4	0.144808	0.629568	0.713048	15.96	18.555	9.994	11.737	Not significant
ENSSSCG00000002014	JPH4	2.08469	7.68488e-06	3.58572e-05	1.154	1.94	0.192	0.253	Up regulated
ENSSSCG00000002015	AP1G2	0.97898	0.0638975	0.109055	1.499	1.841	0.482	0.729	Not significant
ENSSSCG00000002016	THTPA	0.232028	0.473829	0.571563	3.091	4.702	2.023	2.524	Not significant
ENSSSCG00000002020	NA	-0.668749	0.161513	0.239231	1.313	1.452	2.451	2.734	Not significant
ENSSSCG00000002023	PABPN1	0.213033	0.366733	0.468019	58.494	51.124	28.968	31.474	Not significant
ENSSSCG00000002025	SLC22A17	0.554971	0.118469	0.183886	7.227	7.112	2.547	4.537	Not significant
ENSSSCG00000002026	EFS	2.84047	7.12405e-25	2.77324e-23	15.436	27.476	1.439	2.679	Up regulated
ENSSSCG00000002029	MYH7	-1.92844	0.215029	0.303967	87.16	76.37	1036.68	54.217	Not significant
ENSSSCG00000002032	SLC7A8	-3.08822	1.89459e-10	1.82731e-09	0.53	0.218	2.104	2.308	Down regulated
ENSSSCG00000002034	ACIN1	-0.524079	0.0321509	0.0611973	12.582	15.821	12.264	17.712	Not significant
ENSSSCG00000002035	C14orf119	1.29169	0.00267177	0.00706639	2.473	3.276	0.564	1.228	Up regulated
ENSSSCG00000002036	NA	3.18304	1.7646e-10	1.71215e-09	14.164	14.03	1.44	0.795	Up regulated
ENSSSCG00000002039	MMP14	0.86817	0.00162148	0.00452262	21.714	40.124	6.614	17.934	Not significant
ENSSSCG00000002040	MRPL52	0.423946	0.340239	0.441227	9.703	11.986	6.641	4.696	Not significant
ENSSSCG00000002042	OXA1L	-1.52569	2.96499e-10	2.78013e-09	12.834	15.843	23.393	25.995	Down regulated
ENSSSCG00000002045	NA	0.450006	0.402296	0.503593	4.51	7.691	2.964	3.087	Not significant
ENSSSCG00000002050	DAD1	-1.18934	0.00150111	0.00424174	5.777	11.035	5.851	8.525	Down regulated
ENSSSCG00000002051	ABHD4	-1.58617	1.33873e-05	5.94055e-05	4.41	3.574	11.34	5.934	Down regulated
ENSSSCG00000002127	CHD8	-0.14657	0.594372	0.681603	3.613	4.137	2.398	3.971	Not significant
ENSSSCG00000002138	OSGEP	-0.378011	0.488701	0.586235	1.886	2.136	1.693	2.008	Not significant
ENSSSCG00000002140	KLHL33	-2.64919	0.0215363	0.0436023	7.877	1.634	11.231	20.305	Down regulated
ENSSSCG00000002142	TEP1	-0.228679	0.527884	0.621687	2.572	1.922	1.454	2.277	Not significant
ENSSSCG00000002143	PARP2	-0.895655	0.0121416	0.0265725	3.464	4.215	4.186	5.894	Not significant
ENSSSCG00000002144	CCNB1IP1	-4.15178	8.62711e-12	9.9175e-11	0.127	0.41	2.929	3.445	Down regulated
ENSSSCG00000002145	TTC5	1.45574	0.0063847	0.0151844	1.031	1.362	0.201	0.45	Up regulated
ENSSSCG00000002235	LPCAT4	1.27692	0.0010147	0.00299436	5.725	5.213	1.276	1.717	Up regulated
ENSSSCG00000002243	SLC12A6	0.0719559	0.833068	0.876944	1.49	1.938	1.03	1.384	Not significant
ENSSSCG00000002252	ARRDC4	2.30863	7.42865e-18	1.63143e-16	12.671	16.831	1.631	2.694	Up regulated
ENSSSCG00000002254	NR2F2	-0.0456886	0.894942	0.923913	4.073	5.61	2.678	7.166	Not significant
ENSSSCG00000002258	KLHL25	0.0959719	0.903418	0.93007	1.308	0.985	0.669	0.823	Not significant
ENSSSCG00000002259	NA	3.1169	1.75963e-30	9.83111e-29	17.591	17.775	1.305	2.041	Up regulated
ENSSSCG00000002260	NA	4.15847	3.20072e-07	1.92597e-06	4.401	2.668	0.135	0.116	Up regulated
ENSSSCG00000002263	SLCO3A1	-0.115831	0.839075	0.881932	1.074	1.109	0.565	1.201	Not significant
ENSSSCG00000002265	FAM174B	0.0567016	0.919295	0.941114	1.817	1.172	0.832	1.193	Not significant
ENSSSCG00000002266	NA	1.01634	0.000223442	0.000777823	6.22	9.382	1.952	3.629	Up regulated
ENSSSCG00000002267	RGMA	1.05476	3.1668e-05	0.000130684	24.925	27.79	6.318	9.696	Up regulated
ENSSSCG00000002269	MTHFD1	-0.992495	0.000712065	0.00218317	3.185	4.067	3.23	5.853	Not significant
ENSSSCG00000002276	PLEKHG3	0.222818	0.49672	0.593028	4.805	5.386	2.123	4.391	Not significant
ENSSSCG00000002277	SPTB	-1.44621	0.000292943	0.000992087	17.946	7.164	18.603	25.348	Down regulated
ENSSSCG00000002279	GPX2	-3.95628	8.31072e-20	2.1646e-18	3.054	2.281	19.118	45.905	Down regulated
ENSSSCG00000002281	NA	0.464959	0.239773	0.332366	3.193	6.222	2.007	2.539	Not significant
ENSSSCG00000002283	FUT8	0.023557	0.961628	0.971994	1.838	1.887	0.812	2.002	Not significant
ENSSSCG00000002285	GPHN	-0.987347	0.00231213	0.00620345	2.18	2.485	2.353	3.935	Not significant
ENSSSCG00000002287	MPP5	-1.18538	0.00060427	0.00188701	1.118	1.791	1.693	3.037	Down regulated
ENSSSCG00000002295	VTI1B	0.372263	0.252707	0.347084	2.027	2.917	1.221	1.469	Not significant
ENSSSCG00000002296	NA	-1.14062	0.0237866	0.0474543	0.956	0.896	1.124	1.87	Down regulated
ENSSSCG00000002298	ZFYVE26	0.885669	0.00355984	0.00908754	2.953	2.94	0.973	1.308	Not significant
ENSSSCG00000002306	GALNT16	0.881127	0.00819714	0.0189565	7.312	8.009	2.058	4.044	Not significant
ENSSSCG00000002307	ERH	0.315543	0.386526	0.488103	13.31	20.758	8.532	10.124	Not significant
ENSSSCG00000002311	SUSD6	-0.643118	0.0516198	0.0912037	2.877	2.75	2.87	3.261	Not significant
ENSSSCG00000002314	SMOC1	0.666488	0.0711778	0.119475	2.379	3.236	1.349	2.104	Not significant
ENSSSCG00000002315	SLC8A3	-1.76281	2.24572e-05	9.51872e-05	0.668	0.803	1.962	1.691	Down regulated
ENSSSCG00000002316	COX16	-2.60055	0.00870122	0.0199514	0.141	0.441	0.917	1.821	Down regulated
ENSSSCG00000002330	PCNX1	0.228311	0.461978	0.56035	1.809	2.157	0.954	1.583	Not significant
ENSSSCG00000002332	SIPA1L1	0.812412	0.0213202	0.0432443	1.427	1.206	0.465	0.585	Not significant
ENSSSCG00000002333	DPF3	-1.76942	2.7354e-06	1.39923e-05	2.304	0.909	3.272	3.186	Down regulated
ENSSSCG00000002337	ZFYVE1	0.656507	0.0574833	0.100039	3.284	3.673	1.289	1.832	Not significant
ENSSSCG00000002340	PSEN1	-0.439316	0.233515	0.32528	2.556	2.399	1.367	2.416	Not significant
ENSSSCG00000002344	RIOX1	0.972454	0.0267838	0.0524917	3.639	4.484	1.454	1.416	Not significant
ENSSSCG00000002349	ACOT4	-1.6443	1.192e-08	9.03257e-08	4.119	3.994	7.411	10.448	Down regulated
ENSSSCG00000002350	MIDEAS	0.390617	0.140737	0.213351	4.936	6.751	2.442	3.846	Not significant
ENSSSCG00000002351	NA	-2.93871	4.19208e-14	6.37563e-13	2.067	2.754	14.765	10.492	Down regulated
ENSSSCG00000002352	ZNF410	0.573271	0.115914	0.180361	4.526	5.334	1.643	1.918	Not significant
ENSSSCG00000002354	COQ6	-2.30669	8.97384e-12	1.02941e-10	2.091	2.848	7.691	9.341	Down regulated
ENSSSCG00000002355	ENTPD5	0.646217	0.151797	0.226958	2.093	3.006	1.245	1.064	Not significant
ENSSSCG00000002357	ALDH6A1	-1.21172	1.98062e-05	8.50199e-05	3.568	4.854	4.682	7.928	Down regulated
ENSSSCG00000002366	NPC2	1.04837	0.0017181	0.00476379	39.336	35.284	9.039	17.372	Up regulated
ENSSSCG00000002367	ISCA2	-0.870101	0.1946	0.279262	2.551	2.067	2.912	3.739	Not significant
ENSSSCG00000002368	LTBP2	1.05618	0.00281707	0.00739988	1.296	2.027	0.39	0.824	Up regulated
ENSSSCG00000002370	AREL1	-0.45138	0.211782	0.300164	0.782	1.104	0.707	1.124	Not significant
ENSSSCG00000002372	YLPM1	0.10705	0.720769	0.78946	3.285	4.282	2.006	3.105	Not significant
ENSSSCG00000002374	DLST	-1.88189	1.89024e-13	2.65743e-12	11.419	16.746	30.019	42.152	Down regulated
ENSSSCG00000002377	EIF2B2	0.16235	0.608382	0.694125	13.323	9.285	7.116	6.872	Not significant
ENSSSCG00000002378	MLH3	-0.821273	0.0360338	0.0673985	1.041	1.617	1.504	1.925	Not significant
ENSSSCG00000002379	NA	-0.496165	0.519637	0.614189	1.146	2.65	1.905	1.628	Not significant
ENSSSCG00000002381	NEK9	1.09343	1.97267e-05	8.47125e-05	12.808	20.213	4.629	6.709	Up regulated
ENSSSCG00000002383	FOS	-0.117472	0.765633	0.823727	13.693	58.674	5.651	80.792	Not significant
ENSSSCG00000002385	TGFB3	2.06054	2.40059e-11	2.60943e-10	9.062	10.414	1.237	1.995	Up regulated
ENSSSCG00000002386	NA	1.5019	3.26584e-05	0.000134411	4.501	3.867	1.219	0.853	Up regulated
ENSSSCG00000002387	GPATCH2L	1.6006	6.91785e-05	0.000267079	2.101	2.159	0.355	0.695	Up regulated
ENSSSCG00000002388	ESRRB	-2.51838	5.75291e-06	2.7485e-05	0.241	0.362	1.219	1.178	Down regulated
ENSSSCG00000002389	VASH1	1.22002	8.66097e-05	0.000327574	5.407	5.566	1.389	2.323	Up regulated
ENSSSCG00000002396	GSTZ1	-0.977657	0.00371142	0.00943604	4.871	5.547	8.348	7.431	Not significant
ENSSSCG00000002397	POMT2	0.0630606	0.891596	0.92133	1.578	1.36	0.63	0.678	Not significant
ENSSSCG00000002403	VIPAS39	-2.87907	0.0101682	0.0228139	0	1.181	0.264	3.031	Down regulated
ENSSSCG00000002404	SPTLC2	-0.760593	0.0652231	0.110931	0.628	0.923	0.717	1.131	Not significant
ENSSSCG00000002406	AHSA1	-1.00538	0.000235946	0.000814765	16.371	17.948	20.086	28.515	Down regulated
ENSSSCG00000002411	GTF2A1	0.305718	0.439839	0.539688	1.026	1.631	0.545	1.023	Not significant
ENSSSCG00000002412	STON2	1.88024	1.1737e-10	1.16324e-09	6.484	7.621	1.131	1.615	Up regulated
ENSSSCG00000002414	SEL1L	-0.931816	0.00224922	0.00605273	2.364	2.204	2.121	3.11	Not significant
ENSSSCG00000002424	SPATA7	0.355706	0.550326	0.641047	1.179	1.989	0.649	0.93	Not significant
ENSSSCG00000002425	PTPN21	0.623856	0.0132925	0.0287472	9.439	12.419	4.447	5.793	Not significant
ENSSSCG00000002426	ZC3H14	-0.646837	0.0274935	0.0536778	4.904	7.246	5.924	8.572	Not significant
ENSSSCG00000002429	FOXN3	2.30763	3.32961e-18	7.57452e-17	18.398	20.817	2.7	2.8	Up regulated
ENSSSCG00000002432	KCNK13	3.0894	3.54038e-05	0.000144825	1.744	1.712	0.074	0.254	Up regulated
ENSSSCG00000002433	PSMC1	-1.41068	3.00021e-06	1.51955e-05	9.071	12.025	18.715	20.004	Down regulated
ENSSSCG00000002434	NRDE2	-0.380658	0.371744	0.473204	0.969	1.358	0.955	1.146	Not significant
ENSSSCG00000002436	TTC7B	0.158544	0.56605	0.655186	10.33	11.311	6.714	6.897	Not significant
ENSSSCG00000002440	CCDC88C	-0.467656	0.113364	0.177134	7.6	3.913	8.165	7.308	Not significant
ENSSSCG00000002441	PPP4R3A	-0.526428	0.0499841	0.0888523	5.179	5.894	4.986	6.533	Not significant
ENSSSCG00000002444	FBLN5	0.913893	0.000304958	0.00102825	31.992	25.649	11.337	10.773	Not significant
ENSSSCG00000002445	TRIP11	0.412818	0.175745	0.256505	1.955	2.695	0.947	1.526	Not significant
ENSSSCG00000002446	NA	1.42289	2.82329e-05	0.000117543	3.633	3.586	0.66	1.094	Up regulated
ENSSSCG00000002447	CPSF2	-1.61738	6.87289e-07	3.89849e-06	1.149	1.602	2.508	4.155	Down regulated
ENSSSCG00000002449	NDUFB1	-2.46491	1.89569e-08	1.38961e-07	7.578	12.976	54.773	45.261	Down regulated
ENSSSCG00000002451	RIN3	1.69612	9.82438e-08	6.41261e-07	5.15	7.193	1.008	1.702	Up regulated
ENSSSCG00000002452	LGMN	0.241536	0.414143	0.514407	11.113	12.6	7.568	14.872	Not significant
ENSSSCG00000002455	GOLGA5	0.642872	0.0761838	0.126656	3.546	6.716	1.742	2.697	Not significant
ENSSSCG00000002457	ITPK1	1.56064	0.000477606	0.0015332	1.946	3.125	0.477	0.709	Up regulated
ENSSSCG00000002458	TMEM251	0.139319	0.791383	0.843479	2.195	4.719	1.753	2.385	Not significant
ENSSSCG00000002459	NA	-2.03535	0.000588444	0.00184614	0.35	0.587	1.352	1.363	Down regulated
ENSSSCG00000002460	NA	0.134746	0.698482	0.771219	3.705	3.725	1.967	2.831	Not significant
ENSSSCG00000002461	BTBD7	0.986556	0.016198	0.0342476	3.507	3.388	1.537	1.352	Not significant
ENSSSCG00000002464	NA	1.38993	0.0015417	0.00433372	1.626	2.532	0.452	0.642	Up regulated
ENSSSCG00000002467	ASB2	-2.81003	1.51596e-22	4.96856e-21	5.539	2.241	17.784	15.615	Down regulated
ENSSSCG00000002470	DDX24	0.162114	0.595477	0.68229	5.053	5.233	2.771	3.782	Not significant
ENSSSCG00000002476	SERPINA1	2.47298	0.182918	0.264966	2.436	16.776	1.966	0.335	Not significant
ENSSSCG00000002481	SERPINA5	5.71297	3.12453e-08	2.21075e-07	0.817	5.697	0.042	0.009	Up regulated
ENSSSCG00000002483	NA	9.11957	0.00187798	0.0051593	1.908	20.143	0.03	0	Up regulated
ENSSSCG00000002486	NA	9.84821	0.0262093	0.0514781	0.728	6.441	0	0	Not significant
ENSSSCG00000002494	CLMN	3.48019	2.53277e-11	2.73931e-10	1.444	1.958	0.079	0.136	Up regulated
ENSSSCG00000002495	SYNE3	2.88939	3.42726e-26	1.42139e-24	20.292	21.469	1.24	2.529	Up regulated
ENSSSCG00000002496	GLRX5	-1.07993	0.000823616	0.00248839	2.363	3.403	3.699	4.725	Down regulated
ENSSSCG00000002502	ATG2B	-0.0803763	0.82406	0.870734	1.761	1.656	1.074	1.774	Not significant
ENSSSCG00000002505	PAPOLA	0.565764	0.0464884	0.0837008	13.011	14.007	5.844	9.579	Not significant
ENSSSCG00000002508	SETD3	-0.607773	0.0254033	0.0501508	11.274	7.698	5.651	5.956	Not significant
ENSSSCG00000002509	CCNK	-0.0570957	0.843165	0.884851	9.26	8.591	6.986	7	Not significant
ENSSSCG00000002515	SLC25A47	1.34082	0.169956	0.249373	0.584	1.024	0.219	0.194	Not significant
ENSSSCG00000002516	WARS1	0.618741	0.0409319	0.0749225	10.559	11.531	5.137	4.881	Not significant
ENSSSCG00000002517	WDR25	-0.225187	0.696135	0.76918	1.281	1.009	0.831	1.093	Not significant
ENSSSCG00000002520	SLC25A29	-1.21834	0.000572738	0.00180264	3.364	2.437	4.815	4.52	Down regulated
ENSSSCG00000002523	CDC42BPB	0.321915	0.271443	0.36771	14.677	9.557	5.464	7.199	Not significant
ENSSSCG00000002525	TRAF3	0.889608	0.0172507	0.0360773	1.222	1.971	0.432	0.789	Not significant
ENSSSCG00000002526	RCOR1	0.696976	0.0220824	0.0445073	3.182	3.796	1.247	1.789	Not significant
ENSSSCG00000002528	NA	1.19835	0.000169157	0.000603671	3.979	3.82	1.106	1.452	Up regulated
ENSSSCG00000002530	CINP	0.716906	0.0322232	0.0612917	18.043	22.673	9.545	7.483	Not significant
ENSSSCG00000002532	NA	0.545694	0.190961	0.274912	2.364	3.472	1.322	1.687	Not significant
ENSSSCG00000002533	WDR20	-0.237026	0.571589	0.660322	2.253	4.268	2.09	3.019	Not significant
ENSSSCG00000002535	HSP90AA1	-1.18714	1.62826e-06	8.63204e-06	41.749	68.709	70.164	107.066	Down regulated
ENSSSCG00000002540	PPP2R5C	-0.348708	0.185594	0.26826	8.376	9.696	7.31	8.568	Not significant
ENSSSCG00000002544	PPP1R13B	-0.980886	0.00878259	0.0201045	1.301	1.629	1.522	2.662	Not significant
ENSSSCG00000002547	NA	-0.247115	0.360873	0.461875	8.578	10.945	8.591	7.908	Not significant
ENSSSCG00000002554	PLD4	1.65263	8.63682e-05	0.000326973	4.604	6.07	0.884	1.992	Up regulated
ENSSSCG00000002555	JAG2	-0.66527	0.0927225	0.149675	5.642	3.69	3.706	6.962	Not significant
ENSSSCG00000002557	NUDT14	-1.10532	0.00519446	0.0126552	10.04	6.055	11.482	12.181	Down regulated
ENSSSCG00000002558	CEP170B	2.14539	3.79285e-09	3.09601e-08	2.321	2.586	0.313	0.486	Up regulated
ENSSSCG00000002559	CDCA4	1.94877	1.09262e-05	4.93166e-05	1.325	2.146	0.195	0.432	Up regulated
ENSSSCG00000002620	EFHC1	2.59898	6.3406e-08	4.26251e-07	1.409	1.466	0.14	0.204	Up regulated
ENSSSCG00000002622	TMEM14A	0.915808	0.205807	0.292978	0.614	2.334	0.281	0.741	Not significant
ENSSSCG00000002627	GSTA4	1.07126	0.00894655	0.0204073	7.237	6.542	2.106	2.318	Up regulated
ENSSSCG00000002628	CILK1	2.05203	1.22036e-11	1.37361e-10	5.507	6.167	0.771	1.239	Up regulated
ENSSSCG00000002629	FBXO9	-0.857545	0.00297958	0.00778503	7.59	8.017	9.137	10.608	Not significant
ENSSSCG00000002633	GAS8	0.479515	0.150172	0.224935	2.7	2.274	1.39	1.399	Not significant
ENSSSCG00000002640	DEF8	0.730935	0.00848502	0.0195291	5.647	5.247	2.207	2.767	Not significant
ENSSSCG00000002642	CDH15	0.118082	0.711391	0.781313	27.313	10.693	12.581	9.797	Not significant
ENSSSCG00000002645	GALNS	-0.25358	0.560728	0.650353	6.717	2.841	3.181	4.19	Not significant
ENSSSCG00000002646	NA	-0.604516	0.0394133	0.0726982	10.692	9.43	13.014	14.377	Not significant
ENSSSCG00000002648	CBFA2T3	0.123754	0.747416	0.809663	3.69	5.184	5.1	3.875	Not significant
ENSSSCG00000002650	APRT	0.961569	0.0336878	0.0636509	5.661	8.327	2.404	2.519	Not significant
ENSSSCG00000002651	NA	0.822638	0.230637	0.321977	1.098	0.677	0.305	0.394	Not significant
ENSSSCG00000002652	KLHDC4	0.502857	0.12699	0.195257	6.102	2.911	2.219	1.852	Not significant
ENSSSCG00000002654	FBXO31	-0.489002	0.0499019	0.0887621	11.956	8.892	11.104	9.106	Not significant
ENSSSCG00000002655	MAP1LC3B	-1.19384	1.64594e-05	7.18547e-05	4.572	5.86	7.741	8.541	Down regulated
ENSSSCG00000002656	ZCCHC14	0.931971	0.00144443	0.00409231	6.548	6.509	1.878	3.042	Not significant
ENSSSCG00000002660	MTHFSD	-0.02332	0.95743	0.969204	1.285	0.381	0.724	0.355	Not significant
ENSSSCG00000002664	GSE1	0.541981	0.0399039	0.0733715	8.777	8.109	4.13	4.968	Not significant
ENSSSCG00000002666	KIAA0513	0.783463	0.00315131	0.00818216	11.476	11.506	4.86	4.587	Not significant
ENSSSCG00000002667	ZDHHC7	-0.168007	0.590726	0.678505	5.011	5.83	3.604	5.019	Not significant
ENSSSCG00000002669	CRISPLD2	0.858063	0.00797399	0.0184831	6.829	5.056	1.963	1.814	Not significant
ENSSSCG00000002670	USP10	-0.633081	0.0213234	0.0432443	7.467	9.575	8.219	10.154	Not significant
ENSSSCG00000002680	TAF1C	1.60584	2.28623e-08	1.6512e-07	10.117	11.043	2.296	2.545	Up regulated
ENSSSCG00000002681	HSDL1	0.150111	0.730434	0.796629	1.438	2.115	0.792	1.536	Not significant
ENSSSCG00000002682	MBTPS1	-0.0677031	0.788478	0.840766	11.842	13.121	8.103	10.103	Not significant
ENSSSCG00000002684	CDH13	-3.00807	4.46564e-22	1.39574e-20	3.122	3.453	13.206	27.609	Down regulated
ENSSSCG00000002688	PLCG2	1.68753	4.12383e-06	2.03419e-05	2.498	2.323	0.405	0.672	Up regulated
ENSSSCG00000002689	CMIP	0.649673	0.0407786	0.0746799	5.691	7.449	2.424	4.453	Not significant
ENSSSCG00000002690	GAN	4.13459	7.38325e-14	1.08613e-12	3.198	3.124	0.079	0.191	Up regulated
ENSSSCG00000002697	NUDT7	-0.787118	0.047784	0.0857472	2.756	1.002	3.76	2.255	Not significant
ENSSSCG00000002701	MON1B	0.670069	0.0475306	0.0853493	4.087	3.949	1.379	2.224	Not significant
ENSSSCG00000002703	TERF2IP	-0.218872	0.556106	0.646552	4.512	8.917	4.622	5.726	Not significant
ENSSSCG00000002704	KARS1	-0.564157	0.0268681	0.0526188	102.247	116.327	109.981	102.235	Not significant
ENSSSCG00000002706	ADAT1	1.00116	0.126335	0.194369	1.258	0.594	0.299	0.328	Not significant
ENSSSCG00000002707	GABARAPL2	-0.603005	0.0558863	0.0975432	25.039	37.007	25.111	24.537	Not significant
ENSSSCG00000002708	TMEM231	0.308133	0.624136	0.707994	0.737	1.067	0.413	0.607	Not significant
ENSSSCG00000002712	LDHD	-2.19675	2.46881e-09	2.06847e-08	2.047	1.393	4.909	7.697	Down regulated
ENSSSCG00000002714	WDR59	-0.109338	0.774384	0.83045	2.879	1.412	1.002	1.237	Not significant
ENSSSCG00000002715	RFWD3	0.822557	0.0850967	0.13882	0.95	1.387	0.349	0.603	Not significant
ENSSSCG00000002716	MLKL	0.642083	0.153275	0.228725	1.717	1.255	0.585	0.788	Not significant
ENSSSCG00000002719	EXOSC6	0.156458	0.871692	0.906496	2.069	0.759	0.599	1.123	Not significant
ENSSSCG00000002722	DDX19B	0.201329	0.475406	0.573092	7.695	10.353	5.9	6.482	Not significant
ENSSSCG00000002723	AARS1	-0.54491	0.0379312	0.0704343	8.713	11.309	8.751	11.982	Not significant
ENSSSCG00000002724	PDPR	-2.00801	2.15668e-12	2.66691e-11	1.679	2.01	4.425	6.214	Down regulated
ENSSSCG00000002729	VAC14	0.101777	0.753396	0.814423	4.695	4.675	2.82	3.278	Not significant
ENSSSCG00000002739	PHLPP2	3.06723	4.22431e-12	5.03879e-11	1.042	1.533	0.088	0.124	Up regulated
ENSSSCG00000002740	AP1G1	-0.190972	0.490611	0.587676	2.711	4.639	2.146	3.227	Not significant
ENSSSCG00000002741	ZNF821	-0.432233	0.330986	0.431303	2.188	2.278	2.17	2.059	Not significant
ENSSSCG00000002743	IST1	-0.206161	0.438809	0.538977	9.915	13.586	8.609	13.293	Not significant
ENSSSCG00000002746	DHODH	-1.30128	0.0306401	0.0588515	0.687	1.263	1.313	2.106	Not significant
ENSSSCG00000002748	DHX38	1.08705	0.000490874	0.00157158	4.592	5.471	1.457	1.966	Up regulated
ENSSSCG00000002749	NA	2.55376	4.91183e-07	2.8583e-06	2.173	12.068	0.49	0.749	Up regulated
ENSSSCG00000002752	ZFHX3	2.61138	4.72836e-19	1.15614e-17	2.677	3.662	0.286	0.443	Up regulated
ENSSSCG00000002753	NOB1	0.677354	0.0731335	0.122472	6.296	10.778	3.197	4.021	Not significant
ENSSSCG00000002754	NQO1	-1.07135	0.0208378	0.0423951	2.401	3.095	5.488	3.495	Down regulated
ENSSSCG00000002755	NFAT5	3.47493	4.703e-31	2.74121e-29	7.746	11.975	0.534	0.679	Up regulated
ENSSSCG00000002759	NA	-0.250077	0.416936	0.517177	4.158	3.671	2.991	3.513	Not significant
ENSSSCG00000002762	TERF2	-0.0248819	0.934716	0.953192	5.677	6.125	3.604	4.857	Not significant
ENSSSCG00000002763	PRMT7	-0.840689	0.0041452	0.01039	4.977	7.81	7.506	8.686	Not significant
ENSSSCG00000002769	THAP11	0.365393	0.28842	0.386676	13.288	22.076	9.081	9.449	Not significant
ENSSSCG00000002771	EDC4	-0.278953	0.301325	0.401184	6.274	6.404	5.137	6.764	Not significant
ENSSSCG00000002774	RIPOR1	-0.229548	0.468748	0.566649	6.269	7.211	4.477	9.345	Not significant
ENSSSCG00000002776	ATP6V0D1	0.554552	0.0617002	0.105874	17.494	35.667	9.555	15.587	Not significant
ENSSSCG00000002777	HSD11B2	1.78436	0.00903775	0.0205773	0.842	2.464	0.119	0.682	Up regulated
ENSSSCG00000002787	E2F4	0.257605	0.389761	0.491177	11.551	16.532	7.506	8.62	Not significant
ENSSSCG00000002790	TMEM208	-0.70903	0.0947959	0.152451	2.379	1.48	1.942	2.029	Not significant
ENSSSCG00000002792	HSF4	-1.35531	0.154855	0.230763	1.031	0.254	0.577	1.81	Not significant
ENSSSCG00000002793	NA	1.24455	0.156305	0.232634	1.017	0.974	0.189	0.461	Not significant
ENSSSCG00000002795	CDH11	-0.214355	0.580651	0.669142	1.103	1.85	0.917	1.463	Not significant
ENSSSCG00000002799	CNOT1	0.18621	0.457604	0.556045	7.265	10.614	4.447	6.55	Not significant
ENSSSCG00000002802	GINS3	1.07804	0.112435	0.175886	0.95	1.59	0.315	0.523	Not significant
ENSSSCG00000002804	CSNK2A2	0.131879	0.640239	0.721879	5.076	4.857	3.104	3.389	Not significant
ENSSSCG00000002806	MMP15	-1.04988	0.00304746	0.00793737	3.161	3.69	3.209	7.036	Down regulated
ENSSSCG00000002807	USB1	0.930205	0.0493166	0.0879557	2.966	3.479	0.924	1.499	Not significant
ENSSSCG00000002808	ZNF319	0.867558	0.0229176	0.0459845	1.321	2.502	0.444	0.822	Not significant
ENSSSCG00000002812	KIFC3	0.588416	0.209924	0.298	2.648	2.13	0.764	1.448	Not significant
ENSSSCG00000002813	KATNB1	0.271191	0.518476	0.613085	1.158	2.01	1.113	0.789	Not significant
ENSSSCG00000002815	ADGRG1	-2.14586	8.48986e-09	6.58606e-08	3.594	2.006	7.866	9.169	Down regulated
ENSSSCG00000002818	PLLP	-0.56759	0.250123	0.344322	1.276	0.446	0.839	0.771	Not significant
ENSSSCG00000002819	NA	1.02507	0.00883283	0.0201917	6.176	9.453	2.155	2.931	Up regulated
ENSSSCG00000002820	RSPRY1	-1.32035	0.00134144	0.00382665	1.038	1.217	1.454	2.657	Down regulated
ENSSSCG00000002822	AMFR	-0.831883	0.00703251	0.0165499	4.66	6.62	6.453	7.271	Not significant
ENSSSCG00000002825	NA	3.88833	1.6996e-08	1.2587e-07	0.504	4.059	0.019	0.18	Up regulated
ENSSSCG00000002829	MMP2	0.497709	0.045837	0.0826799	49.812	61.971	20.71	37.844	Not significant
ENSSSCG00000002831	IRX3	0.0357129	0.932912	0.951981	4.917	5.62	4.398	2.886	Not significant
ENSSSCG00000002838	ZNF423	3.81913	1.32903e-56	3.58274e-54	35.008	52.374	1.692	2.648	Up regulated
ENSSSCG00000002841	N4BP1	-0.789436	0.00792327	0.0183774	4.617	4.825	4.625	7.006	Not significant
ENSSSCG00000002844	PHKB	-2.97363	2.87999e-34	2.20248e-32	4.614	4.89	21.502	31.199	Down regulated
ENSSSCG00000002846	DNAJA2	-0.076468	0.782649	0.835906	5.191	5.932	3.996	4.615	Not significant
ENSSSCG00000002852	PLEKHF1	0.74045	0.0219581	0.0443149	10.89	16.15	5.084	5.847	Not significant
ENSSSCG00000002854	POP4	0.619503	0.286713	0.384771	1.718	2.395	2.103	2.502	Not significant
ENSSSCG00000002859	ANKRD27	0.648953	0.0333078	0.0630212	4.802	5.322	1.901	2.691	Not significant
ENSSSCG00000002860	PDCD5	-1.72041	1.28719e-07	8.24705e-07	5.405	6.087	12.214	14.089	Down regulated
ENSSSCG00000002863	LRP3	0.707922	0.0141255	0.0303235	8.439	10.973	5.143	4.649	Not significant
ENSSSCG00000002864	SLC7A10	1.10379	0.0174525	0.0364568	2.008	6.093	0.488	2.594	Up regulated
ENSSSCG00000002865	GPATCH1	-0.266384	0.524863	0.619009	1.492	2.259	1.207	1.99	Not significant
ENSSSCG00000002866	CEBPA	1.62653	0.000368011	0.00121383	4.186	14.881	0.499	6.094	Up regulated
ENSSSCG00000002867	CEBPG	0.317994	0.344132	0.445471	4.433	5.249	2.76	2.617	Not significant
ENSSSCG00000002868	PEPD	1.79412	2.05203e-09	1.74229e-08	24.01	38.514	5.794	6.831	Up regulated
ENSSSCG00000002869	LSM14A	-0.205769	0.408412	0.50924	8.955	11.664	8.799	12.4	Not significant
ENSSSCG00000002872	GARRE1	-0.668516	0.064943	0.110576	1.225	1.415	1.081	1.97	Not significant
ENSSSCG00000002873	GPI	-2.54596	1.11254e-23	3.90765e-22	31.006	22.355	100.5	114.317	Down regulated
ENSSSCG00000002875	NA	-1.40482	0.00579912	0.0139549	1.1	1.182	2.867	3.069	Down regulated
ENSSSCG00000002877	NA	-1.30435	0.00625316	0.0149144	0.633	0.666	0.758	1.211	Down regulated
ENSSSCG00000002879	GRAMD1A	-0.0718521	0.811565	0.860035	5.985	6.998	4.018	5.608	Not significant
ENSSSCG00000002885	USF2	-0.0995642	0.71286	0.782686	40.644	44.505	33.572	30.092	Not significant
ENSSSCG00000002895	KMT2B	0.717524	0.0111453	0.024708	6.693	5.701	2.28	3.004	Not significant
ENSSSCG00000002898	LIN37	-0.629132	0.112701	0.176252	5.328	6.044	5.267	7.362	Not significant
ENSSSCG00000002904	HAUS5	0.658669	0.0819148	0.134545	2.407	2.255	0.852	1.244	Not significant
ENSSSCG00000002905	RBM42	0.729391	0.0166645	0.0350485	18.17	22.459	8.634	8.645	Not significant
ENSSSCG00000002906	ETV2	-1.10008	0.237017	0.329308	0.994	0.604	1.386	1.068	Not significant
ENSSSCG00000002907	NA	-2.00674	2.91864e-12	3.5481e-11	30.726	39.005	85.585	85.766	Down regulated
ENSSSCG00000002910	ALKBH6	-0.0135008	0.975714	0.982089	5.122	5.4	3.394	4.033	Not significant
ENSSSCG00000002916	APLP1	0.917561	0.0650498	0.110723	1.987	1.883	0.658	0.828	Not significant
ENSSSCG00000002917	NFKBID	0.6689	0.114937	0.179048	3.17	2.801	1.194	0.912	Not significant
ENSSSCG00000002919	TYROBP	1.19362	0.00136607	0.00388867	17.882	25.486	5.142	8.977	Up regulated
ENSSSCG00000002921	CLIP3	2.46593	4.53441e-17	9.29555e-16	7.554	7.366	0.782	1.125	Up regulated
ENSSSCG00000002926	TBCB	0.28649	0.407366	0.508289	12.726	17.711	7.951	9.261	Not significant
ENSSSCG00000002935	NA	-0.738329	0.105783	0.16713	0.853	1.459	1.608	1.62	Not significant
ENSSSCG00000002950	NA	1.34184	2.54356e-06	1.30793e-05	4.656	4.426	1.156	1.413	Up regulated
ENSSSCG00000002952	YIF1B	-0.756938	0.0598904	0.1034	4.364	6.017	6.428	5.678	Not significant
ENSSSCG00000002953	NA	-0.0332436	0.944008	0.959608	1.534	1.777	0.97	1.456	Not significant
ENSSSCG00000002954	SPINT2	1.84321	0.0579598	0.100625	0.72	1.068	0.062	0.42	Not significant
ENSSSCG00000002957	GGN	2.49785	3.34814e-06	1.68313e-05	1.967	2.113	0.168	0.286	Up regulated
ENSSSCG00000002959	FAM98C	0.879356	0.0482156	0.0863779	5.391	5.019	2.1	1.883	Not significant
ENSSSCG00000002960	RASGRP4	1.69642	0.000515826	0.00164366	1.406	2.712	0.244	0.727	Up regulated
ENSSSCG00000002962	MAP4K1	0.832398	0.215674	0.304608	0.839	1.021	0.253	0.524	Not significant
ENSSSCG00000002963	NA	0.466729	0.0774111	0.128275	57.345	103.822	42.892	39.29	Not significant
ENSSSCG00000002965	NA	-0.704456	0.00410595	0.0103084	13.319	14.357	17.348	26.225	Not significant
ENSSSCG00000002989	AKT2	0.576912	0.0146306	0.0313268	28.38	31.315	11.27	16.126	Not significant
ENSSSCG00000002993	CYP2A19	2.01771	0.000195248	0.000686231	3.027	3.187	0.422	0.671	Up regulated
ENSSSCG00000002995	NA	-0.480973	0.90984	0.93374	6.412	0	0.031	0.728	Not significant
ENSSSCG00000002996	NA	0.820227	0.703714	0.775362	0.388	13.711	2.029	0.718	Not significant
ENSSSCG00000002998	SNRPA	-0.353553	0.277441	0.374518	8.251	6.564	5.916	7.326	Not significant
ENSSSCG00000003000	NA	1.06839	0.00519122	0.0126502	5.429	2.768	1.412	1.403	Up regulated
ENSSSCG00000003006	CYP2B22	-0.792356	0.0194486	0.0399607	3.456	3.637	4.621	4.201	Not significant
ENSSSCG00000003013	B9D2	1.4307	0.0178037	0.037047	2.383	2.783	0.638	0.688	Up regulated
ENSSSCG00000003015	EXOSC5	-0.0578033	0.912383	0.935037	2.616	6.985	3.19	3.179	Not significant
ENSSSCG00000003016	CCDC97	0.885854	0.00408452	0.0102617	11.173	13.991	4.765	4.639	Not significant
ENSSSCG00000003017	TGFB1	0.144324	0.628561	0.71225	5.374	8	3.078	5.536	Not significant
ENSSSCG00000003018	LIPE	-0.33173	0.365712	0.467015	4.164	4.886	2.144	5.945	Not significant
ENSSSCG00000003021	MEGF8	0.674346	0.0743864	0.124204	8.127	3.365	1.876	2.507	Not significant
ENSSSCG00000003022	TMEM145	0.351712	0.484006	0.581573	1.218	2.179	0.567	1.486	Not significant
ENSSSCG00000003030	CIC	0.760421	0.00150933	0.00426049	14.856	21.799	6.399	9.55	Not significant
ENSSSCG00000003035	NA	-1.04559	0.000287944	0.000976691	10.339	13.736	16.239	18.126	Down regulated
ENSSSCG00000003040	ARHGEF1	1.13302	0.000492657	0.00157644	16.39	10.792	3.679	4.773	Up regulated
ENSSSCG00000003042	NA	1.49134	6.15187e-09	4.8884e-08	124.282	183.564	33.956	38.138	Up regulated
ENSSSCG00000003046	NA	0.494782	0.0431292	0.0784253	61.414	70.766	28.488	31.679	Not significant
ENSSSCG00000003054	ZNF575	0.60913	0.29582	0.395172	1.667	2.232	0.827	0.967	Not significant
ENSSSCG00000003055	XRCC1	-0.378753	0.255642	0.350488	4.123	4.933	3.012	3.686	Not significant
ENSSSCG00000003059	ZNF428	2.2134	3.85146e-09	3.13673e-08	19.102	24.545	3.84	3.043	Up regulated
ENSSSCG00000003064	ETHE1	0.16739	0.664816	0.743642	4.109	5.775	2.785	3.302	Not significant
ENSSSCG00000003068	SMG9	-0.0270347	0.94215	0.958235	1.319	1.165	0.915	0.869	Not significant
ENSSSCG00000003070	ZNF45	-0.632029	0.210699	0.298942	0.724	1.765	1.098	1.382	Not significant
ENSSSCG00000003072	ZNF283	0.361371	0.411564	0.511987	0.886	2.188	0.468	1.011	Not significant
ENSSSCG00000003076	NA	0.737352	0.564859	0.654142	0.509	1.652	0.272	0.534	Not significant
ENSSSCG00000003079	NA	-1.8463	0.0120972	0.0264862	0.266	0.103	0.512	1.061	Down regulated
ENSSSCG00000003081	CEACAM16	-2.60933	5.04811e-05	0.000200051	0.601	0.074	1.416	0.794	Down regulated
ENSSSCG00000003085	CLPTM1	-0.830952	0.00179132	0.00494897	10.927	12.585	15.853	19.901	Not significant
ENSSSCG00000003086	NA	3.37547	0.462421	0.560697	0	2.159	0.114	0	Not significant
ENSSSCG00000003088	APOE	1.96686	8.15891e-08	5.38089e-07	20.721	59.853	2.21	17.632	Up regulated
ENSSSCG00000003089	TOMM40	-0.424748	0.154817	0.230738	13.175	15.768	13.087	13.85	Not significant
ENSSSCG00000003090	NA	-0.82455	0.0168239	0.0353218	3.63	2.796	4.038	4.536	Not significant
ENSSSCG00000003091	IRF2BP1	0.37473	0.193914	0.278421	6.761	8.054	3.419	4.591	Not significant
ENSSSCG00000003093	SYMPK	-0.562842	0.0333991	0.0631646	4.734	5.367	4.571	5.886	Not significant
ENSSSCG00000003098	PPP5C	-0.967884	0.00112176	0.00326212	5.404	5.401	7.315	7.449	Not significant
ENSSSCG00000003100	CCDC61	0.633274	0.0976769	0.156338	7.343	4.723	2.635	3.04	Not significant
ENSSSCG00000003101	HIF3A	2.06706	8.60261e-12	9.89989e-11	12.839	19.179	2.52	2.693	Up regulated
ENSSSCG00000003103	FKRP	-0.561434	0.165875	0.244415	2.013	1.195	1.539	1.761	Not significant
ENSSSCG00000003104	STRN4	-0.348901	0.147119	0.221191	25.536	27.004	21.786	24.199	Not significant
ENSSSCG00000003105	SLC1A5	0.629437	0.0281153	0.0547233	8.597	15.804	3.3	8.367	Not significant
ENSSSCG00000003106	AP2S1	0.375781	0.2023	0.288775	34.104	44.866	19.896	22.114	Not significant
ENSSSCG00000003107	ARHGAP35	-0.195385	0.44493	0.544457	6.936	8.968	5.706	6.922	Not significant
ENSSSCG00000003109	TMEM160	0.217552	0.673323	0.74985	6.029	8.086	4.624	3.802	Not significant
ENSSSCG00000003110	ZC3H4	1.60347	2.77328e-09	2.30921e-08	9.372	10.992	2.25	2.445	Up regulated
ENSSSCG00000003111	SAE1	0.615931	0.0261704	0.0514391	13.01	20.066	4.99	7.956	Not significant
ENSSSCG00000003112	NA	2.49142	1.13898e-06	6.22171e-06	2.14	5.175	0.312	0.55	Up regulated
ENSSSCG00000003114	DHX34	0.904274	0.00919438	0.0208898	2.874	2.871	0.898	1.288	Not significant
ENSSSCG00000003115	MEIS3	2.59801	3.96341e-09	3.22547e-08	6.212	6.181	0.648	1.447	Up regulated
ENSSSCG00000003120	NAPA	-0.632796	0.0108842	0.024234	21.91	21.721	22.395	26.754	Not significant
ENSSSCG00000003121	KPTN	1.18716	0.0120388	0.0263796	3.212	2.855	1.041	0.818	Up regulated
ENSSSCG00000003128	LIG1	1.28303	0.00246295	0.00657569	3.73	2.974	0.709	0.915	Up regulated
ENSSSCG00000003132	NA	0.68321	0.0120725	0.0264427	23.665	21.666	8.336	11.562	Not significant
ENSSSCG00000003134	GRWD1	0.498085	0.122317	0.18896	3.284	4.387	1.715	2.046	Not significant
ENSSSCG00000003136	CYTH2	0.70889	0.0140358	0.0301611	10.833	12.39	4.577	6.36	Not significant
ENSSSCG00000003137	PLEKHA4	2.71443	6.5395e-22	2.00899e-20	20.422	17.595	2.229	1.939	Up regulated
ENSSSCG00000003139	BCAT2	-1.14124	6.06423e-06	2.887e-05	19.617	24.234	32.953	37.922	Down regulated
ENSSSCG00000003142	IZUMO1	-2.31615	3.03477e-15	5.25264e-14	3.482	2.63	9.675	11.48	Down regulated
ENSSSCG00000003143	MAMSTR	-2.05467	3.5447e-13	4.81392e-12	6.689	6.409	17.539	21.773	Down regulated
ENSSSCG00000003144	DHDH	-0.164032	0.517824	0.612449	17.58	17.519	10.813	15.104	Not significant
ENSSSCG00000003147	CA11	1.8713	4.53562e-06	2.21703e-05	7.026	5.613	1.221	1.17	Up regulated
ENSSSCG00000003148	DBP	1.45228	1.36507e-05	6.04748e-05	21.67	29.63	3.84	10.786	Up regulated
ENSSSCG00000003152	RUVBL2	0.616042	0.0642796	0.10962	6.113	7.92	3.365	3.186	Not significant
ENSSSCG00000003153	FTL	2.46752	4.89414e-28	2.25528e-26	492.792	685.193	57.907	93.131	Up regulated
ENSSSCG00000003154	GYS1	-2.58559	2.03085e-22	6.57619e-21	18.714	11.158	59.599	60.277	Down regulated
ENSSSCG00000003155	PPP1R15A	-0.343072	0.327375	0.427573	11.941	9.949	7.152	13.012	Not significant
ENSSSCG00000003156	HRC	-3.0437	4.8778e-37	4.38311e-35	15.925	11.534	84.631	74.3	Down regulated
ENSSSCG00000003157	LIN7B	-1.52476	0.0348578	0.0655514	0.795	1.417	2.094	2.627	Not significant
ENSSSCG00000003159	KCNA7	-1.78031	0.000173384	0.000616217	7.633	2.282	9.952	10.658	Down regulated
ENSSSCG00000003160	NTF4	-0.179318	0.666118	0.744402	12.571	3.518	6.805	4.879	Not significant
ENSSSCG00000003165	RPS11	0.594209	0.0320023	0.0609533	1009.72	1359.65	548.18	531.919	Not significant
ENSSSCG00000003169	PIH1D1	-0.127733	0.752264	0.813688	4.137	4.534	2.961	3.723	Not significant
ENSSSCG00000003177	BCL2L12	-0.299618	0.515446	0.610037	4.272	4.874	4.11	3.457	Not significant
ENSSSCG00000003178	IRF3	0.394351	0.216665	0.305541	10.152	9.679	4.837	5.82	Not significant
ENSSSCG00000003183	RRAS	0.382949	0.22769	0.318235	87.362	127.671	59.738	54.063	Not significant
ENSSSCG00000003187	NA	0.521048	0.0370005	0.069039	38.727	44.381	16.016	26.512	Not significant
ENSSSCG00000003189	PRMT1	-1.14597	5.69368e-06	2.72616e-05	13.661	15.4	26.9	29.89	Down regulated
ENSSSCG00000003192	IL4I1	0.0684864	0.833588	0.877191	4.125	6.114	3.182	3.481	Not significant
ENSSSCG00000003193	TBC1D17	0.0822296	0.760405	0.820027	10.131	9.033	8.018	7.403	Not significant
ENSSSCG00000003194	AKT1S1	-1.26479	7.01364e-06	3.30109e-05	19.355	25.002	36.832	35.947	Down regulated
ENSSSCG00000003195	PNKP	0.171965	0.560523	0.65029	10.616	7.707	4.974	6.279	Not significant
ENSSSCG00000003196	PTOV1	-0.307504	0.233903	0.32564	21.11	22.62	16.526	21.437	Not significant
ENSSSCG00000003197	MED25	0.497532	0.0886119	0.143793	11.918	13.499	6.087	6.467	Not significant
ENSSSCG00000003198	FUZ	-0.258977	0.652	0.732804	1.47	1.562	1.249	1.31	Not significant
ENSSSCG00000003199	AP2A1	-0.31724	0.196766	0.281949	20.499	22.301	17.566	19.58	Not significant
ENSSSCG00000003201	ATF5	2.22419	5.34092e-06	2.56759e-05	12.479	33.178	3.396	2.703	Up regulated
ENSSSCG00000003204	VRK3	0.327556	0.350608	0.451791	2.53	2.217	1.37	1.4	Not significant
ENSSSCG00000003211	NR1H2	0.270497	0.350017	0.451247	17.585	23.149	11.142	12.195	Not significant
ENSSSCG00000003216	POLD1	1.43372	0.000235743	0.000814487	3.412	3.243	0.601	0.911	Up regulated
ENSSSCG00000003217	ASPDH	-2.4431	7.16472e-25	2.77903e-23	35.401	15.556	114.38	61.289	Down regulated
ENSSSCG00000003218	MYBPC2	-2.28341	4.75268e-12	5.62548e-11	292.92	123.392	648.141	665.401	Down regulated
ENSSSCG00000003219	FAM71E1	0.917395	0.364511	0.465702	0.986	1.228	0.32	0.515	Not significant
ENSSSCG00000003229	ETFB	-1.30268	3.01543e-06	1.52654e-05	10.284	9.989	44.902	39.131	Down regulated
ENSSSCG00000003231	NKG7	0.640547	0.145938	0.219814	4.654	6.458	2.036	2.97	Not significant
ENSSSCG00000003233	ZNF175	0.770567	0.196295	0.281395	1.076	1.519	0.401	0.689	Not significant
ENSSSCG00000003236	NA	0.761259	0.161918	0.239731	1.623	2.204	0.428	0.748	Not significant
ENSSSCG00000003238	SPACA6	1.06298	0.293047	0.391904	2.141	0.67	0.298	0.616	Not significant
ENSSSCG00000003253	MYADM	0.214244	0.388248	0.489761	18.429	26.204	12.778	19.661	Not significant
ENSSSCG00000003257	CACNG6	-2.82742	4.61947e-13	6.20321e-12	2.473	1.351	10.178	8.713	Down regulated
ENSSSCG00000003261	NA	-2.12763	2.14415e-08	1.55903e-07	11.369	16.849	48.216	36.87	Down regulated
ENSSSCG00000003262	TFPT	0.47411	0.215711	0.304611	7.938	7.065	3.932	3.589	Not significant
ENSSSCG00000003263	PRPF31	0.746082	0.0107377	0.023962	9.182	8.924	3.498	4.214	Not significant
ENSSSCG00000003264	CNOT3	0.199437	0.509958	0.605204	8.735	6.852	4.417	5.571	Not significant
ENSSSCG00000003265	LENG1	-0.802898	0.185615	0.26826	0.885	0.99	1.187	1.137	Not significant
ENSSSCG00000003267	MBOAT7	0.539276	0.11591	0.180361	5.134	5.343	2.259	2.796	Not significant
ENSSSCG00000003268	TSEN34	1.72893	7.18095e-06	3.36955e-05	7.96	8.905	1.682	1.886	Up regulated
ENSSSCG00000003269	LENG9	2.25348	6.6193e-05	0.000256656	2.054	4.514	0.325	0.607	Up regulated
ENSSSCG00000003288	HSPBP1	-0.184596	0.665388	0.74405	3.787	4.926	4.144	3.474	Not significant
ENSSSCG00000003289	ISOC2	-0.71067	0.0403558	0.0740315	10.044	14.404	14.084	14.387	Not significant
ENSSSCG00000003301	PPP6R1	0.460562	0.0907167	0.146855	22.273	18.01	9.335	11.305	Not significant
ENSSSCG00000003317	ZNF787	0.620263	0.098829	0.157924	5.329	6.666	3.116	3.004	Not significant
ENSSSCG00000003326	PEG3	1.75455	2.44628e-06	1.26332e-05	8.954	6.721	1.215	2.108	Up regulated
ENSSSCG00000003329	ACAP3	1.09499	9.65756e-05	0.000361966	13.44	9.229	3.666	3.598	Up regulated
ENSSSCG00000003332	SDF4	-0.0657742	0.817134	0.865196	27.189	20.647	16.068	19.234	Not significant
ENSSSCG00000003334	UBE2J2	-0.954861	0.00878348	0.0201045	6.442	9.119	10.755	10.461	Not significant
ENSSSCG00000003338	PUSL1	-0.00742212	0.986586	0.990191	2.116	1.879	1.095	2.677	Not significant
ENSSSCG00000003339	INTS11	0.343098	0.290965	0.389555	5.1	8.808	3.338	3.369	Not significant
ENSSSCG00000003342	DVL1	0.105871	0.663051	0.742361	78.49	55.322	42.901	42.684	Not significant
ENSSSCG00000003343	ATAD3A	0.48511	0.208282	0.296099	3.674	2.764	1.485	1.716	Not significant
ENSSSCG00000003344	VWA1	0.789282	0.0186574	0.0385777	7.168	7.664	2.458	3.879	Not significant
ENSSSCG00000003348	NA	-0.957034	0.00155519	0.00436936	14.346	16.871	21.867	20.905	Not significant
ENSSSCG00000003350	MIB2	0.471694	0.0865635	0.140871	29.875	16.808	11.121	11.327	Not significant
ENSSSCG00000003351	MMP23B	1.01349	0.00066919	0.00206345	17.561	19.098	4.883	8.172	Up regulated
ENSSSCG00000003352	NA	-0.221765	0.401682	0.502942	14.205	12.847	11.292	11.061	Not significant
ENSSSCG00000003353	SLC35E2B	0.828205	0.00657351	0.0155682	3.71	4.808	1.24	2.213	Not significant
ENSSSCG00000003354	CCNL2	-1.95631	1.28289e-10	1.26564e-09	11.589	6.269	19.84	24.301	Down regulated
ENSSSCG00000003359	TPRG1L	0.885849	0.0125352	0.0273452	10.555	13.795	6.528	5.791	Not significant
ENSSSCG00000003360	WRAP73	-0.07059	0.860731	0.898911	7.705	4.883	4.286	5.358	Not significant
ENSSSCG00000003362	CEP104	0.567038	0.121354	0.187768	3.063	2.737	1.098	1.745	Not significant
ENSSSCG00000003369	RPL22	-0.385948	0.106344	0.167706	118.523	144.868	92.709	111.456	Not significant
ENSSSCG00000003371	GPR153	3.79274	1.47339e-16	2.86263e-15	7.998	12.564	0.594	0.399	Up regulated
ENSSSCG00000003374	ESPN	3.39858	2.89764e-10	2.72646e-09	1.815	1.761	0.134	0.128	Up regulated
ENSSSCG00000003376	PLEKHG5	0.617699	0.170865	0.250331	2.654	1.756	0.733	1.37	Not significant
ENSSSCG00000003379	KLHL21	-0.950571	0.00453481	0.0112592	3.666	3.478	3.536	6.603	Not significant
ENSSSCG00000003384	DNAJC11	-0.053375	0.863142	0.900819	8.547	8.29	5.21	7.087	Not significant
ENSSSCG00000003385	PARK7	-1.20707	0.000139085	0.000505139	40.639	59.8	82.833	75.793	Down regulated
ENSSSCG00000003393	TMEM201	-0.57725	0.0446418	0.0808621	5.399	4.494	5.124	5.293	Not significant
ENSSSCG00000003396	CLSTN1	0.00766141	0.975891	0.982176	12.935	11.049	8.1	8.6	Not significant
ENSSSCG00000003398	UBE4B	0.781321	0.00456233	0.0113145	7.088	6.152	2.479	2.961	Not significant
ENSSSCG00000003401	KIF1B	-1.98847	2.40791e-17	5.1212e-16	7.683	7.501	20.567	22.379	Down regulated
ENSSSCG00000003402	PGD	0.965312	0.00525632	0.0127905	10.052	14.809	2.666	7.069	Not significant
ENSSSCG00000003403	NA	-0.0660507	0.952067	0.965226	0.557	1.156	0.529	0.72	Not significant
ENSSSCG00000003404	DFFA	0.164495	0.667394	0.745057	3.081	4.233	1.8	2.25	Not significant
ENSSSCG00000003405	PEX14	-0.559039	0.127081	0.195341	4.401	3.94	4.109	4.47	Not significant
ENSSSCG00000003407	CASZ1	-0.512593	0.17937	0.260632	4.382	1.966	2.81	3.438	Not significant
ENSSSCG00000003412	EXOSC10	-0.716422	0.0331669	0.0628208	3.782	6.224	4.908	6.306	Not significant
ENSSSCG00000003413	MTOR	-0.341858	0.19203	0.276161	4.318	4.629	3.4	4.585	Not significant
ENSSSCG00000003419	MAD2L2	0.794445	0.057918	0.100585	5.747	7.676	2.744	2.611	Not significant
ENSSSCG00000003421	FBXO6	0.845521	0.0102774	0.0230253	6.497	10.21	3.764	2.677	Not significant
ENSSSCG00000003428	MTHFR	1.51409	5.90386e-08	3.99278e-07	5.085	8.289	1.17	2.367	Up regulated
ENSSSCG00000003429	CLCN6	-0.53183	0.188083	0.271327	0.955	1.245	0.784	1.542	Not significant
ENSSSCG00000003432	KIAA2013	-0.962146	0.000689508	0.00211943	7.264	6.934	8.69	10.846	Not significant
ENSSSCG00000003433	PLOD1	0.0289952	0.910506	0.934119	19.161	19.551	11.278	16.175	Not significant
ENSSSCG00000003434	MFN2	-1.44305	2.66131e-09	2.22112e-08	10.535	9.728	18.364	20.178	Down regulated
ENSSSCG00000003435	MIIP	1.58562	2.92211e-06	1.48278e-05	5.466	8.943	2.343	2.663	Up regulated
ENSSSCG00000003438	VPS13D	0.316465	0.247656	0.341362	2.469	2.581	1.225	1.624	Not significant
ENSSSCG00000003439	DHRS3	0.495899	0.0728515	0.122057	10.837	20.662	5.807	12.846	Not significant
ENSSSCG00000003451	PDPN	0.723509	0.0553975	0.0968155	4.057	6.051	1.876	2.329	Not significant
ENSSSCG00000003458	CTRC	1.58521	1.07043e-09	9.42242e-09	22.822	30.12	4.866	7.572	Up regulated
ENSSSCG00000003460	CASP9	1.61795	6.60752e-05	0.000256383	2.663	2.954	0.62	0.737	Up regulated
ENSSSCG00000003461	RSC1A1	0.122858	0.663427	0.742551	2.089	3.368	1.43	2.916	Not significant
ENSSSCG00000003465	FBLIM1	0.636215	0.02201	0.0443864	11.018	9.367	3.397	4.484	Not significant
ENSSSCG00000003468	PLEKHM2	-0.273124	0.258844	0.354068	42.885	39.721	37.062	32.499	Not significant
ENSSSCG00000003471	EPHA2	0.00189595	0.996145	0.996778	1.489	2.333	0.999	1.685	Not significant
ENSSSCG00000003472	ARHGEF19	1.61298	0.00105903	0.00310397	1.542	2.423	0.321	0.608	Up regulated
ENSSSCG00000003473	CPLANE2	2.35968	0.0174655	0.0364769	0.92	1.415	0.063	0.345	Up regulated
ENSSSCG00000003477	NECAP2	1.39954	5.58394e-06	2.67845e-05	3.972	5.405	1.414	2.113	Up regulated
ENSSSCG00000003478	CROCC	2.52514	6.09451e-11	6.30682e-10	5.077	3.24	0.407	0.588	Up regulated
ENSSSCG00000003479	MFAP2	1.32668	2.85662e-07	1.7344e-06	48.733	78.122	14.742	21.114	Up regulated
ENSSSCG00000003485	RCC2	1.43821	3.57472e-07	2.1308e-06	7.301	8.744	1.779	2.208	Up regulated
ENSSSCG00000003486	ARHGEF10L	0.802186	0.0026636	0.00704652	17.46	13.384	5.999	6.585	Not significant
ENSSSCG00000003488	UBR4	-0.171203	0.473873	0.571563	6.47	6.666	4.206	5.539	Not significant
ENSSSCG00000003489	EMC1	-0.839601	0.00450451	0.0112072	4.379	2.372	4.411	5.879	Not significant
ENSSSCG00000003491	AKR7A2	-0.30953	0.355287	0.456568	6.023	9.041	5.111	6.883	Not significant
ENSSSCG00000003492	SLC66A1	-0.463173	0.314884	0.41544	2.176	2.229	1.534	2.938	Not significant
ENSSSCG00000003493	CAPZB	-1.47705	2.21971e-08	1.60962e-07	24.713	32.048	48.957	23.837	Down regulated
ENSSSCG00000003505	DDOST	-0.713079	0.00745841	0.0174607	14.812	18.433	16.13	22.054	Not significant
ENSSSCG00000003506	PINK1	-1.46596	1.64119e-09	1.41124e-08	20.438	21.122	39.409	40.503	Down regulated
ENSSSCG00000003511	HP1BP3	-0.222695	0.400777	0.501984	6.046	6.532	4.243	6.148	Not significant
ENSSSCG00000003512	EIF4G3	-1.67584	9.01292e-12	1.03019e-10	5.415	6.587	11.172	15.915	Down regulated
ENSSSCG00000003513	ECE1	-0.883256	0.00109919	0.00320514	5.966	7.945	6.683	11.688	Not significant
ENSSSCG00000003514	HSPG2	1.10481	0.000160571	0.000575227	90.973	73.05	21.064	33.685	Up regulated
ENSSSCG00000003520	CDC42	0.238725	0.321398	0.421764	42.762	53.164	23.318	33.94	Not significant
ENSSSCG00000003521	NA	-1.07799	0.120049	0.186064	1.73	0.504	1.698	1.233	Not significant
ENSSSCG00000003524	C1QA	2.26321	7.72156e-21	2.16827e-19	60.516	78.693	7.909	12.643	Up regulated
ENSSSCG00000003527	EPHB2	1.99108	2.62544e-07	1.60216e-06	3.374	5.989	0.447	1.734	Up regulated
ENSSSCG00000003531	KDM1A	-0.691338	0.0375792	0.069901	3.581	3.982	3.664	5.946	Not significant
ENSSSCG00000003532	LUZP1	0.170427	0.654239	0.734861	1.126	2.002	0.513	1.674	Not significant
ENSSSCG00000003543	NIPAL3	-1.31391	0.000977818	0.00289745	0.722	1.058	1.181	1.959	Down regulated
ENSSSCG00000003547	NCMAP	0.969437	0.132247	0.202272	1.79	2.092	0.892	0.521	Not significant
ENSSSCG00000003549	LDLRAP1	0.365063	0.325211	0.425422	3.703	4.766	1.554	3.319	Not significant
ENSSSCG00000003551	PAQR7	1.98401	0.0202321	0.0412797	0.465	1.287	0.109	0.168	Up regulated
ENSSSCG00000003553	MTFR1L	-0.591271	0.0381768	0.070805	7.198	6.778	8.133	7.068	Not significant
ENSSSCG00000003554	SELENON	0.194679	0.476676	0.574558	15.146	15.171	7.522	11.312	Not significant
ENSSSCG00000003555	HMGN2	2.18169	4.32403e-19	1.05968e-17	90.394	135.914	13.06	19.088	Up regulated
ENSSSCG00000003558	RPS6KA1	0.88421	0.0314981	0.0601992	2.164	3.507	0.873	1.218	Not significant
ENSSSCG00000003559	ARID1A	0.227287	0.364183	0.465503	7.137	9.904	4.608	6.551	Not significant
ENSSSCG00000003561	ZDHHC18	0.079528	0.833544	0.877191	2.316	4.162	1.747	2.524	Not significant
ENSSSCG00000003564	GPATCH3	0.88398	0.00877723	0.020103	3.721	3.963	1.304	1.627	Not significant
ENSSSCG00000003566	NUDC	-0.562719	0.0519147	0.0916497	9.089	9.699	9.354	9.755	Not significant
ENSSSCG00000003569	SLC9A1	-0.34784	0.320338	0.420782	2.122	2.271	1.724	2.204	Not significant
ENSSSCG00000003570	WDTC1	-0.461522	0.100438	0.160116	7.803	10.017	8.58	9.079	Not significant
ENSSSCG00000003572	SYTL1	3.21814	3.88631e-07	2.30253e-06	1.216	3.659	0.072	0.314	Up regulated
ENSSSCG00000003573	MAP3K6	0.741417	0.202799	0.289322	1.262	0.932	0.302	0.677	Not significant
ENSSSCG00000003577	WASF2	1.14646	4.08614e-06	2.01929e-05	19.035	29.817	5.529	8.493	Up regulated
ENSSSCG00000003578	FGR	0.605194	0.224464	0.314545	2.395	1.957	0.709	1.568	Not significant
ENSSSCG00000003580	EYA3	-0.241426	0.449163	0.548694	2.338	3.358	2.054	2.628	Not significant
ENSSSCG00000003582	SMPDL3B	-1.49908	0.0025999	0.0068983	0.857	0.691	2.481	1.933	Down regulated
ENSSSCG00000003583	RPA2	-0.0780305	0.8682	0.904435	1.753	2.603	1.528	1.66	Not significant
ENSSSCG00000003586	EPB41	-0.847268	0.00225715	0.00606803	3.851	3.898	4.236	5.351	Not significant
ENSSSCG00000003589	SRSF4	-1.26118	1.36025e-06	7.30819e-06	9.222	13.411	16.095	20.712	Down regulated
ENSSSCG00000003591	PUM1	0.354039	0.165482	0.244037	10.768	13.747	5.644	8.486	Not significant
ENSSSCG00000003592	SDC3	0.411481	0.221315	0.311058	2.566	3.596	1.1	2.303	Not significant
ENSSSCG00000003596	SNRNP40	-0.0737897	0.849792	0.889383	3.728	6.559	2.835	4.695	Not significant
ENSSSCG00000003600	TINAGL1	-1.1374	0.0010566	0.00310023	1.364	1.393	4.069	4.244	Down regulated
ENSSSCG00000003603	COL16A1	1.86481	6.5923e-09	5.20386e-08	23.546	25.606	3.347	6.472	Up regulated
ENSSSCG00000003608	LCK	0.0425568	0.954427	0.967072	0.338	1.512	0.36	0.733	Not significant
ENSSSCG00000003610	IQCC	0.632304	0.238854	0.331433	1.885	2.664	0.794	1.299	Not significant
ENSSSCG00000003612	EIF3I	-0.873845	0.010906	0.0242724	17.502	23.234	28.695	23.041	Not significant
ENSSSCG00000003613	HDAC1	-1.19939	0.00114183	0.00331511	2.559	4.166	4.706	5.646	Down regulated
ENSSSCG00000003616	FAM167B	-1.38322	0.0293611	0.0567995	1.715	1.256	3.347	2.161	Not significant
ENSSSCG00000003617	TXLNA	0.904421	0.000580681	0.00182444	7.259	9.905	2.566	3.879	Not significant
ENSSSCG00000003619	AZIN2	1.99379	0.00106327	0.00311388	1.548	2.233	0.256	0.411	Up regulated
ENSSSCG00000003620	TRIM62	1.12613	0.0293261	0.0567624	1.024	2.657	0.375	0.756	Not significant
ENSSSCG00000003621	ZSCAN20	1.46815	0.0015572	0.00437388	1.293	2.52	0.343	0.524	Up regulated
ENSSSCG00000003627	ZMYM4	1.59957	4.26395e-08	2.94658e-07	4.698	4.455	0.953	1.165	Up regulated
ENSSSCG00000003630	AGO1	1.54887	2.92178e-08	2.07958e-07	4.778	7.724	1.187	1.759	Up regulated
ENSSSCG00000003634	ADPRS	0.584344	0.159727	0.237073	3.128	4.234	1.728	1.661	Not significant
ENSSSCG00000003637	MAP7D1	-0.371353	0.117431	0.182458	16.618	19.755	15.748	18.681	Not significant
ENSSSCG00000003642	INPP5B	0.0690888	0.811601	0.860035	4.556	6.628	2.733	6.632	Not significant
ENSSSCG00000003643	SF3A3	-0.845909	0.00730138	0.01712	6.392	9.361	7.918	10.96	Not significant
ENSSSCG00000003644	FHL3	-2.67536	9.70196e-29	4.73376e-27	24.436	18.582	97.242	92.64	Down regulated
ENSSSCG00000003645	UTP11	-1.28907	0.00049004	0.00156938	3.804	4.384	5.556	8.748	Down regulated
ENSSSCG00000003648	RRAGC	-0.993715	0.000709119	0.00217537	5.091	6.124	6.517	9.962	Not significant
ENSSSCG00000003652	AKIRIN1	-0.118249	0.709721	0.780393	3.515	4.413	2.333	3.81	Not significant
ENSSSCG00000003653	NDUFS5	-0.405775	0.221426	0.311173	35.661	45.308	40.37	34.332	Not significant
ENSSSCG00000003654	MACF1	0.883768	0.00047138	0.00151683	4.274	5.618	1.534	2.642	Not significant
ENSSSCG00000003655	NA	2.72001	1.00588e-08	7.71986e-08	2.728	3.245	0.182	0.524	Up regulated
ENSSSCG00000003660	PABPC4	-1.37597	5.21739e-09	4.19218e-08	28.062	23.363	48.279	45.437	Down regulated
ENSSSCG00000003662	NT5C1A	-3.33359	2.88045e-23	9.95509e-22	0.704	0.408	4.151	3.506	Down regulated
ENSSSCG00000003663	HPCAL1	1.73173	3.76029e-07	2.234e-06	8.18	11.332	1.753	2.58	Up regulated
ENSSSCG00000003664	NA	0.683054	0.0321866	0.0612437	5.189	7.983	2.19	2.492	Not significant
ENSSSCG00000003667	TRIT1	-1.65661	3.83683e-05	0.000156123	1.358	1.465	2.203	2.824	Down regulated
ENSSSCG00000003670	RLF	-0.822819	0.0194798	0.0400142	1.189	1.876	1.57	2.164	Not significant
ENSSSCG00000003672	CAP1	1.12828	1.90204e-05	8.18748e-05	26.341	34.109	7.005	12.992	Up regulated
ENSSSCG00000003673	CEP192	-0.21998	0.408636	0.50946	6.674	8.724	6.965	9.951	Not significant
ENSSSCG00000003679	PPP4R1	1.2212	0.000143059	0.000518522	2.495	2.497	0.647	0.894	Up regulated
ENSSSCG00000003680	RALBP1	-0.113279	0.672639	0.749299	9.866	11.18	7.606	8.656	Not significant
ENSSSCG00000003682	ANKRD12	-0.249592	0.365177	0.466442	3.547	3.847	2.471	3.84	Not significant
ENSSSCG00000003684	MTCL1	0.630111	0.189405	0.272859	1.416	0.787	0.44	0.528	Not significant
ENSSSCG00000003687	EPB41L3	2.28477	3.60963e-13	4.89592e-12	4.274	7.588	0.559	1.349	Up regulated
ENSSSCG00000003691	NA	-0.81608	0.0281214	0.0547253	44.474	57.311	61.26	42.924	Not significant
ENSSSCG00000003693	MYOM1	-3.75141	2.25118e-28	1.05084e-26	16.261	6.497	96.246	98.908	Down regulated
ENSSSCG00000003694	EMILIN2	1.086	0.000531157	0.00168703	24.303	23.233	5.581	10.869	Up regulated
ENSSSCG00000003699	GREB1L	-2.08096	1.52688e-06	8.14263e-06	0.841	0.434	1.748	1.902	Down regulated
ENSSSCG00000003700	ESCO1	-0.480546	0.164457	0.242712	1.855	2.303	1.788	2.362	Not significant
ENSSSCG00000003701	SNRPD1	-0.55572	0.169996	0.249397	1.519	1.346	1.238	1.762	Not significant
ENSSSCG00000003702	GATA6	1.91658	0.000853865	0.00256898	1.22	1.581	0.197	0.334	Up regulated
ENSSSCG00000003705	CABLES1	1.7955	0.000354617	0.00117584	1.356	1.909	0.253	0.413	Up regulated
ENSSSCG00000003707	NPC1	-0.528644	0.231276	0.322704	0.974	1.103	0.729	1.5	Not significant
ENSSSCG00000003708	ANKRD29	2.44711	1.38149e-08	1.03665e-07	4.542	3.799	0.374	0.728	Up regulated
ENSSSCG00000003709	LAMA3	1.11878	0.0219838	0.0443418	1.303	1.253	0.223	0.731	Up regulated
ENSSSCG00000003712	OSBPL1A	0.347189	0.224977	0.315178	6.264	9.16	3.506	4.772	Not significant
ENSSSCG00000003713	HRH4	-0.380033	0.364437	0.465662	2.673	2.564	2.045	3.572	Not significant
ENSSSCG00000003715	ZNF521	1.35562	3.68356e-05	0.000150283	3.897	4.722	1.126	1.255	Up regulated
ENSSSCG00000003716	SS18	0.400981	0.202485	0.288994	3.164	5.243	1.705	2.891	Not significant
ENSSSCG00000003718	TAF4B	2.61929	3.20628e-10	2.99336e-09	4.24	4.128	0.339	0.533	Up regulated
ENSSSCG00000003728	NA	-0.513885	0.0908811	0.147032	1.717	2.339	2.006	3.428	Not significant
ENSSSCG00000003729	RNF125	-0.394086	0.295667	0.395017	1.413	2.518	1.677	4.988	Not significant
ENSSSCG00000003730	RNF138	0.775174	0.0782539	0.129459	1.333	1.332	0.416	0.712	Not significant
ENSSSCG00000003731	GAREM1	1.65701	5.69926e-06	2.72649e-05	2.685	2.905	0.706	0.536	Up regulated
ENSSSCG00000003738	MAPRE2	0.102396	0.682918	0.758149	16.172	17.745	9.765	10.538	Not significant
ENSSSCG00000003741	NA	0.404009	0.28469	0.382531	1.258	1.461	0.612	0.94	Not significant
ENSSSCG00000003743	GALNT1	-0.520771	0.0576748	0.100259	5.26	5.809	5.043	6.106	Not significant
ENSSSCG00000003747	KIAA1328	2.05994	4.10426e-06	2.02731e-05	5.952	5.268	0.696	1.268	Up regulated
ENSSSCG00000003749	PIK3C3	-0.0225819	0.949691	0.963632	1.323	1.499	0.817	1.232	Not significant
ENSSSCG00000003757	SSX2IP	0.118635	0.803733	0.854058	1.628	1.455	0.677	0.95	Not significant
ENSSSCG00000003760	TTLL7	-0.477571	0.361491	0.462501	4.22	2.378	0.872	1.799	Not significant
ENSSSCG00000003761	ADGRL2	-0.602119	0.0288243	0.0559317	2.997	4.3	3.109	4.638	Not significant
ENSSSCG00000003762	ADGRL4	-3.94642	9.00661e-18	1.96596e-16	0.376	0.346	2.823	5.876	Down regulated
ENSSSCG00000003763	IFI44	0.712232	0.0130151	0.0281868	10.693	8.545	5.022	5.01	Not significant
ENSSSCG00000003766	DNAJB4	-3.2373	1.72143e-29	9.0547e-28	2.126	2.575	13.697	17.337	Down regulated
ENSSSCG00000003768	NEXN	-5.33596	6.96396e-87	5.85469e-84	3.254	3.976	108.48	105.943	Down regulated
ENSSSCG00000003771	FUBP1	-0.765772	0.00520607	0.0126777	3.056	3.937	3.387	4.813	Not significant
ENSSSCG00000003772	ZZZ3	1.00567	0.00145475	0.0041183	4.418	5.876	1.319	2.377	Up regulated
ENSSSCG00000003773	AK5	2.98072	3.52548e-10	3.26872e-09	2.702	2.636	0.253	0.218	Up regulated
ENSSSCG00000003775	MSH4	-1.87364	8.85817e-08	5.8207e-07	1.455	1.179	2.934	4.719	Down regulated
ENSSSCG00000003776	ACADM	-3.22555	1.60653e-35	1.3025e-33	4.724	5.515	30.047	45.565	Down regulated
ENSSSCG00000003779	TYW3	-1.36933	0.0433527	0.0787785	0.746	0.501	1.853	1.495	Not significant
ENSSSCG00000003780	CRYZ	-2.0959	1.00753e-06	5.54465e-06	1.088	1.199	3.119	3.507	Down regulated
ENSSSCG00000003787	ZRANB2	-1.99558	7.02329e-12	8.152e-11	3.853	5.635	10.899	15.221	Down regulated
ENSSSCG00000003789	CTH	-1.1067	0.0973407	0.155985	0.777	0.933	1.863	0.912	Not significant
ENSSSCG00000003790	ANKRD13C	-0.948715	0.00756045	0.0176713	1.529	1.913	1.861	2.958	Not significant
ENSSSCG00000003791	SRSF11	-2.74442	8.63845e-24	3.04407e-22	4.874	6.847	23.184	31.545	Down regulated
ENSSSCG00000003795	WLS	-0.166634	0.71101	0.780973	1.236	1.042	1.35	2.322	Not significant
ENSSSCG00000003798	SERBP1	-2.10739	1.47873e-19	3.77847e-18	11.58	12.696	36.783	42.294	Down regulated
ENSSSCG00000003805	PDE4B	-1.98407	1.48113e-10	1.44796e-09	2.275	1.369	5.225	7.413	Down regulated
ENSSSCG00000003806	LEPROT	-1.065	0.00246306	0.00657569	4.828	4.843	5.536	10.219	Down regulated
ENSSSCG00000003809	JAK1	0.462347	0.05752	0.100081	23.543	22.391	10.393	12.966	Not significant
ENSSSCG00000003812	PGM1	-4.08614	4.12563e-71	1.9342e-68	46.296	33.307	483.15	448.26	Down regulated
ENSSSCG00000003814	EFCAB7	4.90177	1.82616e-56	4.8028e-54	22.266	14.875	0.45	0.581	Up regulated
ENSSSCG00000003816	ATG4C	1.28729	0.00956686	0.0216403	0.678	1.015	0.165	0.377	Up regulated
ENSSSCG00000003818	DOCK7	1.31903	0.000107798	0.000399719	1.176	1.709	0.332	0.659	Up regulated
ENSSSCG00000003820	USP1	0.220519	0.449263	0.5487	3.586	4.776	1.94	3.777	Not significant
ENSSSCG00000003821	KANK4	2.22926	1.10526e-06	6.04668e-06	1.612	2.55	0.29	0.313	Up regulated
ENSSSCG00000003828	FGGY	-0.00303212	0.994162	0.995269	1.79	1.303	1.127	0.985	Not significant
ENSSSCG00000003830	MYSM1	-1.5903	4.42644e-07	2.59404e-06	1.392	1.707	2.696	3.612	Down regulated
ENSSSCG00000003831	OMA1	-2.05239	0.000109646	0.000405459	0.507	0.581	1.399	1.869	Down regulated
ENSSSCG00000003835	C8A	3.91193	0.39936	0.501024	0	1.718	0.009	0	Not significant
ENSSSCG00000003839	NA	0.44701	0.0597024	0.103152	32.769	50.648	16.841	30.276	Not significant
ENSSSCG00000003843	PARS2	0.358267	0.38947	0.490957	2.44	2.688	1.275	1.517	Not significant
ENSSSCG00000003844	TTC4	-1.56688	2.66127e-05	0.000111573	2.924	3.538	6.614	6.847	Down regulated
ENSSSCG00000003849	MAGOH	-0.273291	0.573622	0.662119	1.922	2.545	1.605	2.233	Not significant
ENSSSCG00000003850	CZIB	-0.721832	0.0201447	0.0411324	10.172	11.573	12.47	12.448	Not significant
ENSSSCG00000003851	CPT2	-1.59584	3.64049e-07	2.16402e-06	3.481	5.284	7.466	10.942	Down regulated
ENSSSCG00000003854	ECHDC2	0.289715	0.319521	0.419966	5.675	7.951	5.665	10.575	Not significant
ENSSSCG00000003857	ZYG11B	-2.08706	9.1794e-13	1.20269e-11	2.391	2.136	5.583	8.102	Down regulated
ENSSSCG00000003859	TUT4	-0.995855	0.00187193	0.00514793	2.663	2.29	2.78	4.253	Not significant
ENSSSCG00000003862	CC2D1B	-0.757562	0.0218005	0.0440711	3.418	2.623	3.203	3.78	Not significant
ENSSSCG00000003863	ZFYVE9	0.280618	0.346571	0.447876	3.927	4.44	2.07	2.564	Not significant
ENSSSCG00000003867	TXNDC12	-0.473919	0.145548	0.219429	11.45	11.329	10.21	12.164	Not significant
ENSSSCG00000003870	NRDC	-1.22646	3.14532e-06	1.58709e-05	5.208	5.614	8.336	9.942	Down regulated
ENSSSCG00000003872	EPS15	0.0662573	0.793091	0.844799	10.734	11.983	6.429	9.341	Not significant
ENSSSCG00000003876	CDKN2C	-1.0231	0.00481444	0.0118574	2.68	2.958	3.365	4.791	Down regulated
ENSSSCG00000003877	FAF1	-1.1791	0.00012347	0.000453158	3.493	3.745	8.387	8.295	Down regulated
ENSSSCG00000003881	SPATA6	3.15435	1.45307e-09	1.26053e-08	1.156	1.728	0.075	0.152	Up regulated
ENSSSCG00000003885	CMPK1	0.184569	0.539881	0.632363	14.397	19.33	10.206	10.842	Not significant
ENSSSCG00000003891	CYP4A24	8.90279	0.0345628	0.0650647	0.216	1.733	0	0	Not significant
ENSSSCG00000003894	CYP4B1	-2.53518	0.479967	0.577749	0.766	0	0.066	1.536	Not significant
ENSSSCG00000003895	EFCAB14	-0.0776848	0.783567	0.836472	4.703	6.188	3.207	4.327	Not significant
ENSSSCG00000003897	MOB3C	1.26913	9.19987e-05	0.000346497	4.303	5.529	1.406	1.417	Up regulated
ENSSSCG00000003898	MKNK1	0.451013	0.130475	0.200016	6.734	8.124	3.368	5.058	Not significant
ENSSSCG00000003901	FAAH	-1.38312	0.00352382	0.00900562	0.89	0.787	1.57	1.909	Down regulated
ENSSSCG00000003903	NA	-1.13478	0.000554123	0.00174887	72.684	95.616	144.212	112.394	Down regulated
ENSSSCG00000003904	LRRC41	-0.101561	0.709757	0.780393	10.261	13.302	7.7	9.882	Not significant
ENSSSCG00000003913	MAST2	0.0174164	0.951723	0.964967	6.139	5.907	4.088	3.666	Not significant
ENSSSCG00000003914	PRDX1	0.414986	0.19374	0.278287	16.084	29.578	10.678	13.7	Not significant
ENSSSCG00000003917	TESK2	0.60961	0.167704	0.246739	2.78	2.419	0.9	1.566	Not significant
ENSSSCG00000003918	TOE1	0.684718	0.14625	0.22016	2.473	2.156	0.86	1.169	Not significant
ENSSSCG00000003919	NA	0.343146	0.528609	0.622338	1.02	1.363	0.52	0.85	Not significant
ENSSSCG00000003922	UROD	-0.152826	0.676821	0.752775	7.336	8.427	6.038	6.133	Not significant
ENSSSCG00000003923	HECTD3	-0.244535	0.405563	0.506493	5.766	5.258	4.33	4.779	Not significant
ENSSSCG00000003926	BTBD19	2.23805	6.48442e-08	4.34565e-07	8.016	8.104	1.383	1.905	Up regulated
ENSSSCG00000003928	PLK3	-0.0140889	0.979503	0.984524	1.581	1.404	0.642	1.689	Not significant
ENSSSCG00000003930	RPS8	1.07287	0.000151896	0.000546875	636.012	974.459	255.262	272.385	Up regulated
ENSSSCG00000003940	HYI	1.43691	2.00475e-05	8.58167e-05	4.708	6.539	1.406	1.507	Up regulated
ENSSSCG00000003941	SZT2	1.32654	2.38727e-05	0.000100791	7.665	4.65	1.515	1.796	Up regulated
ENSSSCG00000003943	MED8	-0.398374	0.282574	0.380209	3.322	4.819	4.375	5.883	Not significant
ENSSSCG00000003949	CDC20	-0.127514	0.811366	0.860017	1.903	1.587	1.312	1.554	Not significant
ENSSSCG00000003950	TIE1	-0.721154	0.0803148	0.132401	4.92	3.431	3.32	6.75	Not significant
ENSSSCG00000003964	PPIH	0.15501	0.700158	0.772632	7.399	10.138	4.812	5.84	Not significant
ENSSSCG00000003966	PPCS	0.773551	0.03508	0.0658658	1.67	2.269	0.714	0.837	Not significant
ENSSSCG00000003971	SCMH1	0.674107	0.0274703	0.053652	6.663	6.652	2.552	2.794	Not significant
ENSSSCG00000003972	SLFNL1	1.04606	0.162718	0.240618	2.379	0.897	0.532	0.502	Not significant
ENSSSCG00000003973	CTPS1	-0.755555	0.150469	0.225316	1.927	0.894	1.624	2.012	Not significant
ENSSSCG00000003975	KCNQ4	-1.73451	3.13112e-08	2.21396e-07	4.14	3.248	7.702	11.032	Down regulated
ENSSSCG00000003976	NFYC	-0.264676	0.369516	0.470758	13.682	20.364	13.979	15.377	Not significant
ENSSSCG00000003980	EXO5	1.39632	4.46871e-05	0.000179131	4.068	6.095	1.159	1.548	Up regulated
ENSSSCG00000003981	ZFP69B	-0.271635	0.409111	0.509817	3.112	3.683	2.868	3.71	Not significant
ENSSSCG00000003983	SMAP2	0.894185	0.00469115	0.011594	5.883	7.725	1.887	3.029	Not significant
ENSSSCG00000003984	NA	-1.00701	0.0214726	0.0434978	1.222	2.374	3.656	3.947	Down regulated
ENSSSCG00000003986	NA	-0.273977	0.543957	0.635687	1.459	1.784	1.242	1.769	Not significant
ENSSSCG00000003995	ZNF606	-0.149981	0.738074	0.802413	0.582	1.174	0.521	0.793	Not significant
ENSSSCG00000003998	ZNF274	0.636098	0.240207	0.332797	1.389	1.628	0.566	0.811	Not significant
ENSSSCG00000004001	NA	10.0639	0.000612885	0.00191225	3.215	26.856	0.02	0	Up regulated
ENSSSCG00000004002	RPS5	0.824457	0.00251707	0.00670161	346.923	437.728	163.177	154.622	Not significant
ENSSSCG00000004010	ERMARD	-0.585514	0.114224	0.178298	2.455	2.109	2.545	2.81	Not significant
ENSSSCG00000004012	THBS2	1.29076	2.02566e-07	1.25677e-06	13.972	16.707	3.817	4.386	Up regulated
ENSSSCG00000004013	SMOC2	1.79525	8.52842e-05	0.000323468	6.24	7.034	1.969	0.935	Up regulated
ENSSSCG00000004016	NA	1.19953	0.259014	0.354148	0.332	1.283	0.157	0.273	Not significant
ENSSSCG00000004018	AFDN	-0.125844	0.676743	0.752767	7.855	5.313	4.243	5.385	Not significant
ENSSSCG00000004020	SFT2D1	-0.666713	0.137922	0.209703	3.334	3.919	3.557	4.555	Not significant
ENSSSCG00000004022	RPS6KA2	-0.514927	0.0446736	0.0809062	9.696	6.814	9.016	7.462	Not significant
ENSSSCG00000004024	NA	0.87747	0.006091	0.0145722	10.4	14.412	3.585	6.903	Not significant
ENSSSCG00000004027	PDE10A	3.00578	7.07813e-09	5.56294e-08	1.595	2.967	0.141	0.238	Up regulated
ENSSSCG00000004029	QKI	-0.824686	0.000424089	0.00138025	15.088	14.387	17.814	19.549	Not significant
ENSSSCG00000004033	AGPAT4	0.489587	0.467444	0.56539	1.879	1.034	0.235	0.346	Not significant
ENSSSCG00000004037	MAP3K4	0.031189	0.919411	0.941143	3.195	3.279	2.035	2.476	Not significant
ENSSSCG00000004038	PLG	9.312	0.00322109	0.00833926	0.986	12.542	0.02	0	Up regulated
ENSSSCG00000004039	SLC22A3	0.690509	0.177086	0.258077	0.951	1.513	0.429	0.63	Not significant
ENSSSCG00000004044	IGF2R	0.184664	0.506703	0.602362	9.57	6.824	4.596	5.415	Not significant
ENSSSCG00000004047	MRPL18	-0.694131	0.0453286	0.0819273	8.97	9.671	9.874	10.734	Not significant
ENSSSCG00000004048	TCP1	-1.24914	2.65518e-06	1.36078e-05	6.166	11.712	13.445	18.691	Down regulated
ENSSSCG00000004049	ACAT2	0.615704	0.10684	0.168351	2.178	4.622	0.72	2.24	Not significant
ENSSSCG00000004050	WTAP	-0.445415	0.135769	0.206838	8.284	13.012	10.165	13.78	Not significant
ENSSSCG00000004052	FNDC1	1.17596	1.87959e-05	8.11029e-05	12.592	16.946	3.09	6.71	Up regulated
ENSSSCG00000004053	TAGAP	2.00839	0.00137659	0.00391347	0.427	1.303	0.099	0.174	Up regulated
ENSSSCG00000004054	NA	-2.54868	0.0604323	0.104163	0.207	0.259	1.09	2.217	Not significant
ENSSSCG00000004058	EZR	0.497661	0.120339	0.186439	7.303	10.616	4.26	4.444	Not significant
ENSSSCG00000004063	TMEM242	-1.67655	0.000948438	0.00281969	0.605	0.582	0.71	1.189	Down regulated
ENSSSCG00000004064	ARID1B	0.656425	0.0168713	0.0354143	6.047	6.079	2.187	3.277	Not significant
ENSSSCG00000004065	TIAM2	1.25586	0.00598108	0.014332	2.218	1.535	0.418	0.702	Up regulated
ENSSSCG00000004070	SCAF8	0.926909	0.00158322	0.00443213	8.429	8.64	2.447	4.003	Not significant
ENSSSCG00000004071	NA	0.973914	0.00663017	0.0156886	7.096	4.69	2.581	1.668	Not significant
ENSSSCG00000004076	MTRF1L	-1.14276	0.0431026	0.0784034	1.214	1.62	1.886	2.569	Not significant
ENSSSCG00000004082	NA	-0.658359	0.0231003	0.046308	9.76	6.846	11.025	11.001	Not significant
ENSSSCG00000004087	CCDC170	2.8596	1.09582e-07	7.1182e-07	1.117	1.431	0.113	0.134	Up regulated
ENSSSCG00000004088	ARMT1	-1.61189	0.00105871	0.00310389	0.54	0.792	1.32	1.683	Down regulated
ENSSSCG00000004089	RMND1	-0.661214	0.270556	0.366785	0.918	0.572	0.781	1.059	Not significant
ENSSSCG00000004090	ZBTB2	-0.647136	0.159336	0.236623	1.072	1.865	1.303	1.845	Not significant
ENSSSCG00000004092	MTHFD1L	2.47454	3.27969e-07	1.9669e-06	1.888	2.433	0.197	0.366	Up regulated
ENSSSCG00000004094	PPP1R14C	-3.24837	3.1806e-13	4.33582e-12	0.353	0.405	3.083	2.147	Down regulated
ENSSSCG00000004101	LRP11	-1.43702	0.0076466	0.0178316	0.576	0.594	0.972	1.315	Down regulated
ENSSSCG00000004103	PCMT1	-2.46888	3.10785e-19	7.66863e-18	1.993	2.399	7.882	9.045	Down regulated
ENSSSCG00000004104	KATNA1	0.184013	0.609521	0.695058	5.007	5.077	2.472	2.584	Not significant
ENSSSCG00000004105	NUP43	-0.148398	0.74104	0.804535	0.865	1.058	0.578	0.958	Not significant
ENSSSCG00000004106	LATS1	-0.264617	0.372109	0.473558	2.422	3.833	2.119	3.183	Not significant
ENSSSCG00000004110	TAB2	-0.572467	0.0317342	0.0605752	7.553	8.925	6.52	11.084	Not significant
ENSSSCG00000004113	STXBP5	1.61818	1.068e-05	4.83673e-05	1.826	2.047	0.379	0.515	Up regulated
ENSSSCG00000004114	RAB32	2.13128	1.83152e-11	2.01935e-10	10.113	12.52	1.692	2.194	Up regulated
ENSSSCG00000004120	SHPRH	0.353088	0.388165	0.48974	0.882	1.181	0.442	0.702	Not significant
ENSSSCG00000004121	FBXO30	-1.93125	2.34048e-13	3.23142e-12	4.283	3.942	12.326	16.333	Down regulated
ENSSSCG00000004123	UTRN	1.3803	2.90496e-07	1.76276e-06	5.14	7.593	1.22	4.891	Up regulated
ENSSSCG00000004125	STX11	1.29681	0.0176998	0.0368663	1.867	1.679	0.461	0.549	Up regulated
ENSSSCG00000004127	PLAGL1	0.838805	0.00581697	0.0139885	6.57	8.613	2.575	3.325	Not significant
ENSSSCG00000004132	PHACTR2	1.74863	3.0635e-11	3.27716e-10	13.037	18.93	2.466	4.533	Up regulated
ENSSSCG00000004133	FUCA2	0.376648	0.320695	0.421046	6.277	7.093	2.336	5.573	Not significant
ENSSSCG00000004134	PEX3	-1.36162	0.00334836	0.00863043	1.012	1.168	1.524	2.778	Down regulated
ENSSSCG00000004136	AIG1	-1.50946	0.00242549	0.00648501	1.454	1.409	2.778	2.936	Down regulated
ENSSSCG00000004138	HIVEP2	0.0726562	0.778196	0.833099	4.806	5.612	3.017	3.916	Not significant
ENSSSCG00000004140	VTA1	-0.550599	0.0841247	0.137484	2.142	2.712	3.334	3.261	Not significant
ENSSSCG00000004142	CITED2	-0.238968	0.394483	0.495885	5.167	7.097	3.844	6.562	Not significant
ENSSSCG00000004143	TXLNB	-3.1612	2.02356e-27	9.09168e-26	6.502	3.385	30.328	28.716	Down regulated
ENSSSCG00000004144	HECA	-1.23801	3.93228e-05	0.000159525	4.553	3.954	5.716	8.551	Down regulated
ENSSSCG00000004145	ABRACL	0.687915	0.52333	0.617539	0.712	2.709	0.524	0.704	Not significant
ENSSSCG00000004146	REPS1	0.293586	0.371995	0.473468	4.999	5.288	2.586	3.344	Not significant
ENSSSCG00000004148	CCDC28A	-1.00368	0.0230845	0.0462848	1.851	2.156	1.283	1.343	Down regulated
ENSSSCG00000004149	NHSL1	3.48854	2.37689e-28	1.10474e-26	3.222	6.946	0.228	0.403	Up regulated
ENSSSCG00000004150	NA	2.22144	1.36015e-06	7.30819e-06	1.74	2.989	0.226	0.51	Up regulated
ENSSSCG00000004154	TNFAIP3	1.19274	0.000545023	0.00172548	2.46	4.486	0.652	1.565	Up regulated
ENSSSCG00000004156	IFNGR1	-1.5751	0.000276372	0.000940396	1.047	0.989	1.398	3.252	Down regulated
ENSSSCG00000004160	PEX7	-0.51248	0.315019	0.415567	1.065	1.233	1.008	1.333	Not significant
ENSSSCG00000004163	BCLAF1	-1.06134	7.59708e-05	0.0002907	4.978	7.153	8.131	10.559	Down regulated
ENSSSCG00000004165	PDE7B	0.186719	0.563582	0.653101	4.551	5.901	3.155	2.995	Not significant
ENSSSCG00000004166	AHI1	-0.695879	0.0837711	0.13703	1.675	2.458	1.841	1.727	Not significant
ENSSSCG00000004169	HBS1L	-1.23709	1.19687e-05	5.36178e-05	3.168	5.231	7.8	8.616	Down regulated
ENSSSCG00000004172	SLC2A12	-2.52983	1.13057e-06	6.18203e-06	0.227	0.242	0.699	1.343	Down regulated
ENSSSCG00000004177	RPS12	1.36151	2.63631e-07	1.60788e-06	628.145	901.806	192.164	216.104	Up regulated
ENSSSCG00000004178	SLC18B1	0.207542	0.666255	0.744402	1.207	1.981	0.792	1.231	Not significant
ENSSSCG00000004179	NA	1.71894	0.0500274	0.0889146	0.8	3.022	0.257	0.42	Not significant
ENSSSCG00000004190	STX7	-0.5284	0.152725	0.228093	1.438	1.586	1.36	2.06	Not significant
ENSSSCG00000004192	CCN2	0.221966	0.49883	0.594877	7.905	13.327	3.502	11.145	Not significant
ENSSSCG00000004193	ENPP1	0.158204	0.633938	0.716837	3.522	2.144	1.696	1.766	Not significant
ENSSSCG00000004196	MED23	-0.875971	0.0127349	0.0277071	1.188	1.694	1.424	2.246	Not significant
ENSSSCG00000004199	EPB41L2	1.53094	9.81724e-11	9.90264e-10	35.225	40.98	7.823	10.209	Up regulated
ENSSSCG00000004203	L3MBTL3	0.476894	0.373665	0.475033	0.963	1.187	0.328	0.896	Not significant
ENSSSCG00000004205	ARHGAP18	-0.317836	0.290482	0.389005	5.733	8.065	3.711	8.321	Not significant
ENSSSCG00000004207	NA	0.914783	0.000126124	0.000462584	34.701	29.696	10.932	12.858	Not significant
ENSSSCG00000004209	PTPRK	-0.0739317	0.846548	0.887106	1.455	1.218	0.819	1.108	Not significant
ENSSSCG00000004216	ECHDC1	-1.54254	4.18142e-05	0.000168554	1.345	1.908	2.441	5.923	Down regulated
ENSSSCG00000004217	RNF146	0.193088	0.534726	0.627621	10.682	17.198	8.011	8.33	Not significant
ENSSSCG00000004218	RSPO3	-0.769657	0.178768	0.259966	1.408	1.271	2.701	0.928	Not significant
ENSSSCG00000004220	TRMT11	-0.853817	0.180217	0.261745	0.61	0.56	0.959	1.13	Not significant
ENSSSCG00000004221	HINT3	-1.91199	1.74461e-05	7.57331e-05	1.474	0.912	3.691	2.548	Down regulated
ENSSSCG00000004222	NCOA7	0.381786	0.299238	0.399145	2.302	2.893	0.924	2.188	Not significant
ENSSSCG00000004233	SMPDL3A	-0.799458	0.101163	0.161105	0.786	1.052	0.871	1.401	Not significant
ENSSSCG00000004236	PKIB	1.49795	3.55862e-05	0.000145461	7.245	9.823	1.376	3.116	Up regulated
ENSSSCG00000004237	SERINC1	-0.565492	0.0287121	0.055734	10.837	14.931	10.332	16.687	Not significant
ENSSSCG00000004238	HSF2	-1.97212	1.22044e-06	6.62975e-06	1.087	1.41	2.89	4.248	Down regulated
ENSSSCG00000004241	GJA1	0.643381	0.0442524	0.0802647	7.937	13.078	2.605	7.876	Not significant
ENSSSCG00000004244	MAN1A1	0.576249	0.159859	0.237237	2.367	3.78	0.712	2.719	Not significant
ENSSSCG00000004246	NA	0.669611	0.370922	0.472256	0.83	1.905	0.446	0.692	Not significant
ENSSSCG00000004247	ASF1A	-0.887063	0.0693512	0.116901	1.238	1.292	1.374	1.973	Not significant
ENSSSCG00000004249	CEP85L	-0.787527	0.0684094	0.115494	2.182	1.53	1.53	3.218	Not significant
ENSSSCG00000004253	NA	-0.697882	0.0384804	0.0712332	2.111	2.138	1.868	3.149	Not significant
ENSSSCG00000004254	DCBLD1	-1.12824	0.0119375	0.026195	1.274	0.866	1.4	1.725	Down regulated
ENSSSCG00000004255	VGLL2	-2.67192	8.62651e-21	2.41609e-19	5.141	3.936	23.464	16.911	Down regulated
ENSSSCG00000004261	NA	-1.9396	0.228661	0.319303	0.177	0.712	1.165	1.141	Not significant
ENSSSCG00000004272	LMBRD1	-2.10192	6.01885e-05	0.000235064	0.411	0.428	1	1.683	Down regulated
ENSSSCG00000004275	FAM135A	-0.649673	0.0702908	0.118281	1.008	1.532	1.047	1.782	Not significant
ENSSSCG00000004276	SMAP1	-0.146996	0.628092	0.711794	6.405	9.43	5.775	7.875	Not significant
ENSSSCG00000004279	OGFRL1	1.52388	2.07573e-06	1.08233e-05	3.256	2.866	0.738	0.903	Up regulated
ENSSSCG00000004281	KCNQ5	-2.31317	2.90205e-10	2.72823e-09	1.173	1.034	2.897	5.32	Down regulated
ENSSSCG00000004290	TBX18	0.78466	0.114805	0.178945	2.118	2.912	0.479	2.1	Not significant
ENSSSCG00000004291	NT5E	1.04616	0.012214	0.0267148	6.065	5.676	1.406	2.767	Up regulated
ENSSSCG00000004293	SNX14	-0.33815	0.347668	0.448863	2.454	3.346	1.86	3.476	Not significant
ENSSSCG00000004294	NA	-0.566301	0.0267238	0.0524027	6.407	7.906	6.022	8.618	Not significant
ENSSSCG00000004300	SMIM8	-2.35512	3.59098e-08	2.51112e-07	0.442	0.556	1.568	1.998	Down regulated
ENSSSCG00000004303	RARS2	-1.55288	0.000518333	0.00165067	0.969	2.287	3.164	4.335	Down regulated
ENSSSCG00000004304	SLC35A1	-1.81819	7.51984e-05	0.000288051	0.959	1.328	2.676	3.782	Down regulated
ENSSSCG00000004306	ORC3	0.0825618	0.844673	0.885511	1.639	2.581	1.122	1.613	Not significant
ENSSSCG00000004307	NA	-0.664462	0.0441141	0.0800407	5.755	9.361	9.26	11.314	Not significant
ENSSSCG00000004311	RNGTT	-0.412514	0.303514	0.403461	1.341	1.539	1.204	1.715	Not significant
ENSSSCG00000004314	PM20D2	-1.23424	0.00220101	0.00593338	0.761	0.896	0.943	1.975	Down regulated
ENSSSCG00000004317	UBE2J1	0.501568	0.108552	0.170605	4.307	5.832	1.751	3.47	Not significant
ENSSSCG00000004318	RRAGD	-2.55751	5.78906e-15	9.70816e-14	2.032	1.515	6.492	8.052	Down regulated
ENSSSCG00000004328	MDN1	0.815169	0.0057372	0.0138328	1.632	1.707	0.545	0.802	Not significant
ENSSSCG00000004334	MAP3K7	0.532244	0.0772259	0.128072	6.174	4.777	1.95	2.851	Not significant
ENSSSCG00000004339	UFL1	-2.09621	1.37973e-09	1.19981e-08	0.983	1.476	2.648	4.791	Down regulated
ENSSSCG00000004340	FHL5	-2.15934	0.0011229	0.00326454	0.742	0.383	1.062	2.863	Down regulated
ENSSSCG00000004347	FBXL4	-2.74607	1.87025e-17	4.03338e-16	1.234	1.415	5.285	9.471	Down regulated
ENSSSCG00000004349	FAXC	0.0439605	0.909538	0.93369	4.219	5.419	2.108	2.726	Not significant
ENSSSCG00000004351	USP45	-1.17186	0.010218	0.0229019	0.365	0.589	0.506	1.057	Down regulated
ENSSSCG00000004353	CCNC	-0.693547	0.0669504	0.113422	2.102	2.801	2	2.672	Not significant
ENSSSCG00000004355	NA	-0.447624	0.833384	0.877148	0	1.081	0.034	0.59	Not significant
ENSSSCG00000004358	ASCC3	-0.393283	0.251636	0.345919	1.366	1.555	1.045	1.71	Not significant
ENSSSCG00000004364	HACE1	0.660469	0.142264	0.215363	1.248	1.758	0.444	0.953	Not significant
ENSSSCG00000004366	BVES	-3.6479	5.01484e-17	1.02221e-15	0.775	0.477	3.953	7.498	Down regulated
ENSSSCG00000004367	POPDC3	-3.22726	6.40806e-18	1.41885e-16	1.859	1.684	9.918	14.198	Down regulated
ENSSSCG00000004368	PREP	-1.36461	1.07361e-05	4.85602e-05	6.094	4.08	7.577	10.266	Down regulated
ENSSSCG00000004370	ATG5	-0.139737	0.722755	0.790814	3.291	3.248	1.972	3.405	Not significant
ENSSSCG00000004373	RTN4IP1	-2.42634	1.82084e-09	1.5521e-08	0.779	0.95	2.116	3.974	Down regulated
ENSSSCG00000004374	QRSL1	-1.96113	1.31704e-07	8.40832e-07	1.814	1.953	6.379	7.048	Down regulated
ENSSSCG00000004379	SOBP	0.812813	0.012961	0.0281029	4.188	4.909	1.811	1.79	Not significant
ENSSSCG00000004382	SEC63	-0.985485	0.00199989	0.00546222	2.849	2.771	3.005	5.123	Not significant
ENSSSCG00000004383	OSTM1	-2.01754	0.000481488	0.00154475	0.299	0.667	1.081	1.542	Down regulated
ENSSSCG00000004385	SNX3	-0.781677	0.0025933	0.00688248	22.355	24.934	28.19	33.857	Not significant
ENSSSCG00000004387	NA	1.0371	6.79874e-05	0.00026314	18.576	12.865	5.144	5.345	Up regulated
ENSSSCG00000004390	SESN1	-0.375055	0.24706	0.340671	18.191	10.365	13.302	15.861	Not significant
ENSSSCG00000004392	AMD1	-2.51683	2.09161e-14	3.27818e-13	1.877	3.565	8.952	12.019	Down regulated
ENSSSCG00000004393	GTF3C6	0.0628057	0.87981	0.911855	2.316	3.467	1.771	2.033	Not significant
ENSSSCG00000004394	RPF2	-1.01085	0.0164195	0.0346278	0.431	0.4	0.818	1.195	Down regulated
ENSSSCG00000004399	SLC22A16	-4.29141	0.000300632	0.00101558	0	0.254	0.993	1.245	Down regulated
ENSSSCG00000004401	DDO	-3.37128	1.50933e-09	1.30829e-08	0.296	0.362	2.725	2.249	Down regulated
ENSSSCG00000004403	CDC40	-0.179764	0.683539	0.758604	2.201	2.65	1.483	2.463	Not significant
ENSSSCG00000004405	FIG4	-0.0104816	0.980911	0.985573	1.43	2.354	1.214	1.399	Not significant
ENSSSCG00000004408	SMPD2	1.06868	0.0418841	0.0765096	1.858	2.076	0.561	0.754	Not significant
ENSSSCG00000004411	ZBTB24	0.492103	0.350918	0.452084	0.923	1.351	0.369	0.83	Not significant
ENSSSCG00000004412	MICAL1	0.480841	0.188661	0.271861	4.609	3.861	1.658	2.652	Not significant
ENSSSCG00000004414	CD164	-1.20444	1.83533e-05	7.93199e-05	12.472	13.612	15.52	28.077	Down regulated
ENSSSCG00000004415	NA	-0.163756	0.649519	0.730624	1.196	1.551	0.807	1.397	Not significant
ENSSSCG00000004419	SLC16A10	-0.943238	0.147035	0.221095	1.767	0.81	0.95	1.618	Not significant
ENSSSCG00000004420	TRAF3IP2	0.596898	0.143241	0.216569	1.754	1.874	1.028	1.657	Not significant
ENSSSCG00000004421	FYN	1.84867	2.38937e-12	2.94452e-11	22.544	33.078	3.924	7.375	Up regulated
ENSSSCG00000004425	LAMA4	1.09026	0.000255782	0.000875166	23.723	20.587	5.592	9.418	Up regulated
ENSSSCG00000004432	HDAC2	-0.930718	0.00101378	0.0029925	2.623	3.241	3.215	4.781	Not significant
ENSSSCG00000004435	NT5DC1	-2.4418	6.45926e-09	5.10919e-08	0.545	1.032	2.256	3.68	Down regulated
ENSSSCG00000004438	TSPYL1	1.30943	3.56972e-05	0.000145859	13.508	17.081	3.564	5.093	Up regulated
ENSSSCG00000004441	NA	2.14195	1.78707e-12	2.23809e-11	6.57	9.82	1.114	2.216	Up regulated
ENSSSCG00000004446	RWDD1	-2.19823	7.021e-16	1.29194e-14	5.039	6.006	16.486	18.826	Down regulated
ENSSSCG00000004454	ME1	-2.0319	0.000938016	0.00279255	0.187	0.288	0.436	1.268	Down regulated
ENSSSCG00000004456	PGM3	-0.620549	0.162902	0.240799	1.512	1.783	1.478	2.113	Not significant
ENSSSCG00000004457	DOP1A	-0.0591673	0.864888	0.901891	1.177	1.519	0.727	1.209	Not significant
ENSSSCG00000004458	TPBG	0.330014	0.661138	0.740911	1.049	0.635	0.316	0.634	Not significant
ENSSSCG00000004460	IBTK	-0.348892	0.255244	0.350076	3.15	4.696	3.072	3.77	Not significant
ENSSSCG00000004464	TENT5A	1.71208	2.91223e-07	1.76419e-06	11.372	16.153	1.63	5.066	Up regulated
ENSSSCG00000004465	BCKDHB	-1.15546	0.010502	0.0234994	1.76	1.851	2.615	3.86	Down regulated
ENSSSCG00000004470	NA	-1.84448	2.53562e-09	2.1195e-08	7.004	10.717	19.956	24.556	Down regulated
ENSSSCG00000004473	PHIP	1.66487	7.79975e-07	4.39418e-06	2.557	3.431	0.554	0.761	Up regulated
ENSSSCG00000004478	MYO6	-1.17736	0.00962819	0.0217426	0.549	0.638	0.708	1.289	Down regulated
ENSSSCG00000004479	FILIP1	-0.56621	0.0503547	0.089305	2.271	2.781	2.217	3.274	Not significant
ENSSSCG00000004480	COX7A2	0.452246	0.201156	0.287264	25.443	32.788	14.14	15.21	Not significant
ENSSSCG00000004484	COL12A1	1.32246	2.18061e-06	1.13428e-05	8.364	13.972	2.805	3.609	Up regulated
ENSSSCG00000004487	MTO1	-0.315801	0.484891	0.582312	1.528	2.991	1.631	2.134	Not significant
ENSSSCG00000004489	NA	1.80657	5.50233e-14	8.19498e-13	2281.48	2416.33	487.759	508.562	Up regulated
ENSSSCG00000004490	SETBP1	3.63165	3.40319e-40	3.82256e-38	9.147	12.168	0.587	1.14	Up regulated
ENSSSCG00000004498	HAUS1	-1.6225	0.00997894	0.0224453	0.902	1.074	1.254	1.427	Down regulated
ENSSSCG00000004499	ATP5F1A	-3.20616	3.92769e-45	5.96511e-43	11.224	11.421	78.722	81.499	Down regulated
ENSSSCG00000004500	C18orf25	-1.36374	5.63091e-05	0.000220954	2.53	1.809	3.504	4.181	Down regulated
ENSSSCG00000004505	SMAD2	1.56779	3.15873e-06	1.59236e-05	2.787	3.03	0.525	1.022	Up regulated
ENSSSCG00000004506	CTIF	-0.0826167	0.781822	0.835271	5.214	4.127	5.075	3.255	Not significant
ENSSSCG00000004507	SMAD7	0.958619	0.0128475	0.0279079	2.518	3.165	0.63	1.13	Not significant
ENSSSCG00000004508	DYM	-0.717753	0.0133256	0.0288014	3.619	3.193	7.623	8.459	Not significant
ENSSSCG00000004510	ACAA2	-2.02885	4.88623e-12	5.76457e-11	5.681	6.4	13.973	21.52	Down regulated
ENSSSCG00000004516	MBD1	0.0770624	0.804054	0.854232	8.211	5.839	3.532	5.189	Not significant
ENSSSCG00000004517	CXXC1	0.331189	0.264769	0.360526	8.431	9.379	4.639	5.683	Not significant
ENSSSCG00000004522	ME2	-0.777031	0.0474811	0.0852888	0.735	1.06	1.249	1.733	Not significant
ENSSSCG00000004524	SMAD4	1.65403	2.74617e-11	2.9612e-10	21.519	27.63	5.138	7.898	Up regulated
ENSSSCG00000004528	MBD2	0.295832	0.315487	0.415931	4.723	5.524	2.731	3.08	Not significant
ENSSSCG00000004529	POLI	0.201408	0.66807	0.745658	1.307	1.295	0.673	1.133	Not significant
ENSSSCG00000004534	CCDC68	-8.41762	0.0354116	0.0664191	0	0	0.909	1.966	Not significant
ENSSSCG00000004535	TCF4	2.39165	1.25743e-16	2.44745e-15	40.401	43.412	4.062	7.734	Up regulated
ENSSSCG00000004537	TXNL1	-2.22521	5.91805e-16	1.09459e-14	3.704	5.384	13.416	16.163	Down regulated
ENSSSCG00000004538	WDR7	0.78433	0.0247292	0.0490355	1.68	2.163	0.584	1.027	Not significant
ENSSSCG00000004541	FECH	-1.12986	0.000310012	0.00104367	1.84	3.026	3.21	4.135	Down regulated
ENSSSCG00000004542	NARS1	-0.544866	0.0529998	0.0933208	8.384	10.845	8.992	10.435	Not significant
ENSSSCG00000004543	MTFMT	-0.985279	0.106898	0.168391	0.615	1.081	0.786	1.668	Not significant
ENSSSCG00000004544	SPG21	0.462139	0.170359	0.249794	4.478	6.81	2.463	3.182	Not significant
ENSSSCG00000004547	NA	2.51454	2.93329e-21	8.47979e-20	14.405	24.507	1.702	3.358	Up regulated
ENSSSCG00000004549	RBPMS2	0.351511	0.5724	0.661034	0.974	1.572	0.562	0.834	Not significant
ENSSSCG00000004550	OAZ2	-0.198028	0.532769	0.625801	16.562	37.474	19.072	22.007	Not significant
ENSSSCG00000004551	ZNF609	0.323914	0.220525	0.310231	4.267	5.298	2.197	3.288	Not significant
ENSSSCG00000004552	TRIP4	0.0926417	0.809998	0.859144	1.403	2.094	0.977	1.276	Not significant
ENSSSCG00000004558	CSNK1G1	0.337773	0.440615	0.540388	0.673	1.061	0.362	0.557	Not significant
ENSSSCG00000004561	HERC1	0.146895	0.618047	0.702676	1.811	2.522	1.273	1.487	Not significant
ENSSSCG00000004569	LACTB	-1.63747	0.000242189	0.000834886	1.143	1.598	2.43	3.897	Down regulated
ENSSSCG00000004570	TPM1	-4.06081	3.0857e-38	3.02483e-36	296.062	110.731	2613.58	2232.85	Down regulated
ENSSSCG00000004572	NA	-1.11202	0.217521	0.306557	0.848	0.36	0.58	1.346	Not significant
ENSSSCG00000004576	RORA	1.78366	5.11963e-07	2.96801e-06	3.479	3.58	0.528	0.886	Up regulated
ENSSSCG00000004577	ICE2	-1.00553	0.0227094	0.0456177	0.787	0.947	1.074	1.49	Down regulated
ENSSSCG00000004578	ANXA2	1.74401	3.12534e-10	2.92286e-09	110.255	132.461	17.752	43.043	Up regulated
ENSSSCG00000004582	BNIP2	-0.211324	0.539004	0.631748	1.257	1.694	1.027	1.47	Not significant
ENSSSCG00000004583	NA	-1.61599	0.000104417	0.000388299	2.686	5.481	8.346	9.732	Down regulated
ENSSSCG00000004586	FAM81A	2.03349	0.000129298	0.000473258	1.292	1.883	0.238	0.284	Up regulated
ENSSSCG00000004587	MYO1E	-0.828317	0.011438	0.0252841	2.241	2.314	2.481	3.281	Not significant
ENSSSCG00000004589	RNF111	0.263596	0.425416	0.52564	2.484	3.379	1.317	2.161	Not significant
ENSSSCG00000004592	SLTM	-1.73474	3.12897e-09	2.5874e-08	1.897	2.369	3.987	7.016	Down regulated
ENSSSCG00000004595	ADAM10	-1.32558	0.000157338	0.000564771	0.97	1.093	2.056	2.714	Down regulated
ENSSSCG00000004596	LIPC	0.211717	0.732271	0.797906	0.95	1.278	0.677	0.887	Not significant
ENSSSCG00000004597	AQP9	3.35848	3.61763e-14	5.53318e-13	1.473	2.56	0.088	0.195	Up regulated
ENSSSCG00000004600	TCF12	0.891536	0.000410971	0.00134369	12.158	12.863	4.782	5.802	Not significant
ENSSSCG00000004602	TEX9	0.239923	0.655206	0.735717	1.229	1.198	0.542	1.719	Not significant
ENSSSCG00000004603	RFX7	-0.357633	0.21135	0.29963	2.693	3.654	2.061	3.813	Not significant
ENSSSCG00000004607	PYGO1	0.0224354	0.950094	0.963787	1.956	2.194	1.168	1.727	Not significant
ENSSSCG00000004610	CCPG1	-1.50837	1.33037e-06	7.17272e-06	2.821	2.572	4.707	6.409	Down regulated
ENSSSCG00000004617	FAM214A	-0.473536	0.145149	0.218871	5.196	3.391	3.82	4.566	Not significant
ENSSSCG00000004620	MYO5A	-0.950367	0.000537908	0.00170596	4.877	5.75	8.89	10.341	Not significant
ENSSSCG00000004622	GNB5	2.34424	1.13187e-11	1.27667e-10	6.22	7.367	0.651	1.013	Up regulated
ENSSSCG00000004624	MAPK6	-1.32177	1.6573e-05	7.23214e-05	3.517	6.211	6.948	9.922	Down regulated
ENSSSCG00000004625	LEO1	-0.94989	0.0272849	0.0533575	1.029	1.277	2.202	3.12	Not significant
ENSSSCG00000004626	TMOD3	1.00561	0.000896802	0.00268319	4.571	7.378	1.53	2.693	Up regulated
ENSSSCG00000004628	TMOD2	1.96282	7.29964e-06	3.41632e-05	1.39	3.274	0.115	0.69	Up regulated
ENSSSCG00000004629	LYSMD2	-2.62898	9.8227e-06	4.48426e-05	0.866	0.654	3.125	3.609	Down regulated
ENSSSCG00000004634	AP4E1	-1.66839	4.78267e-07	2.78614e-06	1.011	1.184	1.972	3.027	Down regulated
ENSSSCG00000004635	SPPL2A	-2.03456	1.14121e-10	1.13207e-09	1.233	1.326	2.909	5.255	Down regulated
ENSSSCG00000004636	TRPM7	0.394246	0.172004	0.251657	3.302	3.997	1.579	2.346	Not significant
ENSSSCG00000004639	USP8	0.0194562	0.94884	0.963131	2.501	3.409	1.583	2.658	Not significant
ENSSSCG00000004645	GABPB1	-0.312426	0.499078	0.595108	0.676	1.622	0.674	1.235	Not significant
ENSSSCG00000004647	DTWD1	-0.674078	0.130985	0.200598	1.283	1.254	1.086	1.712	Not significant
ENSSSCG00000004651	GALK2	1.03334	0.0036582	0.00931218	3.995	7.605	0.999	3.426	Up regulated
ENSSSCG00000004652	COPS2	-1.00985	0.000381894	0.00125663	3.843	3.573	4.963	7.174	Down regulated
ENSSSCG00000004653	SECISBP2L	0.281168	0.319952	0.420378	4.183	4.906	2.583	3.711	Not significant
ENSSSCG00000004656	NA	2.08465	1.69175e-09	1.45009e-08	27.259	36.511	4.149	6.466	Up regulated
ENSSSCG00000004658	FBN1	1.95696	1.02414e-12	1.33534e-11	37.864	50.932	5.565	13.113	Up regulated
ENSSSCG00000004663	SEMA6D	-0.824132	0.0231646	0.0464196	1.703	1.425	1.403	2.457	Not significant
ENSSSCG00000004666	NA	1.15139	0.00518894	0.0126475	2.195	2.413	0.68	0.908	Up regulated
ENSSSCG00000004671	SPATA5L1	0.644985	0.223219	0.313203	0.953	1.151	0.407	0.539	Not significant
ENSSSCG00000004672	GATM	1.17238	0.00885305	0.0202337	1.325	2.861	0.495	0.738	Up regulated
ENSSSCG00000004674	SHF	2.38168	6.50201e-05	0.00025238	1.684	2.905	0.167	0.519	Up regulated
ENSSSCG00000004676	DUOXA2	2.10819	0.000522483	0.00166291	0.39	1.172	0.06	0.223	Up regulated
ENSSSCG00000004679	SORD	1.21649	0.00679764	0.0160427	1.234	1.714	0.405	0.469	Up regulated
ENSSSCG00000004684	SPG11	0.754711	0.0152831	0.0325558	2.224	2.797	0.835	1.232	Not significant
ENSSSCG00000004687	B2M	-1.21326	1.30008e-07	8.31974e-07	123.268	113.49	173.833	258.719	Down regulated
ENSSSCG00000004691	EIF3J	-2.81519	9.98025e-25	3.76283e-23	4.186	4.797	22.235	23.494	Down regulated
ENSSSCG00000004695	WDR76	-0.849891	0.109243	0.171605	0.504	0.896	0.653	1.138	Not significant
ENSSSCG00000004700	PDIA3	-0.660061	0.0103674	0.0232077	20.814	24.503	20.442	32.615	Not significant
ENSSSCG00000004704	PPIP5K1	-1.33182	0.001377	0.00391361	0.644	0.683	0.972	1.426	Down regulated
ENSSSCG00000004705	MAP1A	2.30799	1.55152e-16	3.009e-15	4.794	5.704	0.683	0.801	Up regulated
ENSSSCG00000004708	TUBGCP4	-0.677376	0.176174	0.256957	0.973	0.441	0.75	1	Not significant
ENSSSCG00000004709	ZSCAN29	0.319089	0.529708	0.623223	1.317	1.344	0.853	0.84	Not significant
ENSSSCG00000004710	ADAL	-0.773473	0.100495	0.160182	1.25	1.071	1.449	1.811	Not significant
ENSSSCG00000004717	UBR1	-0.55418	0.102575	0.162824	1.732	1.685	1.449	2.143	Not significant
ENSSSCG00000004718	TTBK2	2.58081	4.12436e-11	4.35157e-10	1.905	3.539	0.198	0.356	Up regulated
ENSSSCG00000004719	CDAN1	0.234643	0.464853	0.563077	5.124	4.232	2.423	3.15	Not significant
ENSSSCG00000004725	ZNF106	-1.31949	1.62322e-07	1.02178e-06	12.924	11.394	23.475	31.248	Down regulated
ENSSSCG00000004726	LRRC57	-0.369632	0.329818	0.430144	2.242	2.325	1.788	2.37	Not significant
ENSSSCG00000004728	CAPN3	-3.30278	2.85639e-33	2.0131e-31	18.375	15.865	110.762	147.768	Down regulated
ENSSSCG00000004729	NA	-2.48019	2.42242e-15	4.24041e-14	1.333	1.414	4.376	6.502	Down regulated
ENSSSCG00000004730	TMEM87A	-1.12137	0.00140765	0.00399543	0.807	2.163	2.654	4.706	Down regulated
ENSSSCG00000004731	VPS39	-0.548052	0.0711709	0.119475	2.493	4.023	2.477	4.172	Not significant
ENSSSCG00000004737	PLA2G4B	-0.084169	0.835101	0.87844	1.611	1.595	1.15	1.326	Not significant
ENSSSCG00000004738	MAPKBP1	0.882289	0.00812423	0.0188071	2.126	2.696	0.789	1.085	Not significant
ENSSSCG00000004739	MGA	2.60455	9.68459e-21	2.69842e-19	4.25	6.563	0.48	0.789	Up regulated
ENSSSCG00000004744	TYRO3	-0.0548961	0.933848	0.952604	1.159	0.235	0.507	0.327	Not significant
ENSSSCG00000004745	RPAP1	-0.688488	0.0240361	0.0478917	2.105	1.733	3.85	4.37	Not significant
ENSSSCG00000004747	RTF1	-1.52922	6.89688e-08	4.59636e-07	4.597	6.844	10.095	12.614	Down regulated
ENSSSCG00000004748	NDUFAF1	-2.14534	8.08528e-10	7.20525e-09	1.96	1.885	5.032	7.122	Down regulated
ENSSSCG00000004751	CHP1	0.130257	0.653598	0.734294	10.016	14.076	6.738	8.462	Not significant
ENSSSCG00000004753	INO80	0.0270767	0.92946	0.948997	2.793	3.871	1.819	2.4	Not significant
ENSSSCG00000004755	DLL4	-1.19611	0.00301053	0.00784879	1.72	1.327	2.242	3.166	Down regulated
ENSSSCG00000004757	VPS18	0.504552	0.168074	0.247182	1.701	2.699	0.876	1.263	Not significant
ENSSSCG00000004762	DNAJC17	-2.00725	3.12667e-05	0.000129176	0.849	0.403	1.538	1.439	Down regulated
ENSSSCG00000004772	BAHD1	0.437851	0.1886	0.271829	2.501	3.495	1.289	1.956	Not significant
ENSSSCG00000004774	IVD	-1.47968	9.24057e-09	7.1274e-08	6.524	6.819	13.062	16.738	Down regulated
ENSSSCG00000004779	PLCB2	0.929828	0.109916	0.172453	0.799	1.004	0.211	0.516	Not significant
ENSSSCG00000004785	SRP14	-0.829479	0.00832504	0.0192266	6.766	10.788	7.077	8.055	Not significant
ENSSSCG00000004789	THBS1	0.730759	0.0058595	0.0140751	9.08	13.873	3.965	5.592	Not significant
ENSSSCG00000004792	FAM98B	-0.0606902	0.890885	0.920772	2.563	3.909	2.1	2.501	Not significant
ENSSSCG00000004795	MEIS2	1.71939	0.000528037	0.00167811	1.793	2.705	0.284	0.74	Up regulated
ENSSSCG00000004799	ZNF770	-0.872681	0.0543414	0.0953251	1.193	0.712	1.222	1.291	Not significant
ENSSSCG00000004802	AQR	0.2525	0.480576	0.57829	1.701	2.555	0.989	1.508	Not significant
ENSSSCG00000004803	ACTC1	-5.6743	0.000359619	0.00118987	65.088	8.222	624.044	1102.14	Down regulated
ENSSSCG00000004813	TTC23	-0.906794	0.170826	0.250308	1.013	0.624	1.151	1.571	Not significant
ENSSSCG00000004814	LRRC28	-0.0666192	0.796254	0.847376	19.491	22.543	15.728	14.95	Not significant
ENSSSCG00000004820	LINS1	-1.40918	0.00158207	0.00443213	0.834	1.497	1.697	2.519	Down regulated
ENSSSCG00000004821	ASB7	0.770975	0.101874	0.162094	1.24	1.323	0.402	0.685	Not significant
ENSSSCG00000004822	ALDH1A3	2.89832	1.15202e-22	3.8459e-21	22.843	17.27	1.254	1.519	Up regulated
ENSSSCG00000004823	LRRK1	2.23836	3.83053e-13	5.18901e-12	5.098	5.138	0.599	0.949	Up regulated
ENSSSCG00000004825	CHSY1	0.607082	0.145879	0.219755	1.603	2.313	0.638	1.484	Not significant
ENSSSCG00000004826	SELENOS	-0.730493	0.0817164	0.13426	3.778	5.187	4.608	5.785	Not significant
ENSSSCG00000004829	CACHD1	-1.19693	0.00269952	0.00713105	0.937	0.877	1.137	1.84	Down regulated
ENSSSCG00000004830	NA	1.25368	0.000542946	0.00172042	2.261	3.026	0.645	0.904	Up regulated
ENSSSCG00000004832	UBE3A	-1.28557	5.38554e-07	3.1088e-06	4.379	4.511	8.889	11.738	Down regulated
ENSSSCG00000004834	NDN	0.731103	0.0263081	0.0516627	11.032	14.019	5.072	5.37	Not significant
ENSSSCG00000004835	MAGEL2	1.36204	0.0016176	0.00451296	1.965	2.126	0.424	0.723	Up regulated
ENSSSCG00000004844	MTMR10	-0.341388	0.385557	0.487107	3.15	2.856	2.642	4.083	Not significant
ENSSSCG00000004845	FAN1	-0.683037	0.051308	0.090742	2.496	2.425	2.333	3.824	Not significant
ENSSSCG00000004847	MPHOSPH10	-1.24423	0.00262699	0.00696333	1.183	1.903	2.055	3.024	Down regulated
ENSSSCG00000004854	TJP1	0.0681215	0.786646	0.83926	10.186	13.243	5.831	10.42	Not significant
ENSSSCG00000004856	NFATC1	0.246519	0.413596	0.513862	4.182	6.664	2.69	3.461	Not significant
ENSSSCG00000004857	ATP9B	-0.268319	0.46115	0.559597	2.32	2.257	1.682	2.225	Not significant
ENSSSCG00000004859	ZNF516	1.44669	4.73404e-05	0.000188854	2.126	2.621	0.46	0.79	Up regulated
ENSSSCG00000004861	TSHZ1	-0.140243	0.655143	0.735717	2.188	2.633	1.195	2.672	Not significant
ENSSSCG00000004870	CNDP2	2.0685	5.22844e-15	8.80911e-14	23.642	27.529	3.847	4.759	Up regulated
ENSSSCG00000004875	CYB5A	0.176838	0.557008	0.647428	10.295	12.726	5.942	9.868	Not significant
ENSSSCG00000004884	TMX3	-1.79508	1.85614e-05	8.01874e-05	0.698	0.775	1.34	2.49	Down regulated
ENSSSCG00000004888	SERPINB8	1.87667	0.000810492	0.00245148	1.63	1.69	0.222	0.44	Up regulated
ENSSSCG00000004893	VPS4B	0.513684	0.138614	0.210548	3.354	5.644	1.668	3.077	Not significant
ENSSSCG00000004896	PHLPP1	1.32252	4.38354e-05	0.000176175	6.199	4.49	1.29	1.673	Up regulated
ENSSSCG00000004897	ZCCHC2	0.21699	0.50815	0.603605	2.46	3.038	1.325	2.305	Not significant
ENSSSCG00000004898	TNFRSF11A	-0.973793	0.0146282	0.0313268	0.798	0.878	0.843	1.591	Not significant
ENSSSCG00000004899	RELCH	0.355228	0.335983	0.436613	1.666	2.065	0.831	1.303	Not significant
ENSSSCG00000004901	PIGN	-1.49701	0.00231497	0.00620953	0.606	0.488	0.845	1.484	Down regulated
ENSSSCG00000004902	RNF152	1.60888	0.0324132	0.0615771	1.041	2.234	0.587	0.617	Not significant
ENSSSCG00000004907	CCBE1	1.68759	0.000428595	0.00139287	0.817	1.402	0.157	0.339	Up regulated
ENSSSCG00000004908	LMAN1	-1.50598	1.29948e-07	8.31974e-07	2.851	3.883	5.149	8.432	Down regulated
ENSSSCG00000004912	SEC11C	-1.13298	0.0136398	0.0294098	2.583	3.887	4.189	5.678	Down regulated
ENSSSCG00000004917	MALT1	-1.69103	0.00106228	0.0031118	0.662	0.483	0.949	2.383	Down regulated
ENSSSCG00000004918	ALPK2	-2.60884	2.69542e-19	6.7124e-18	1.145	0.82	5.081	4.478	Down regulated
ENSSSCG00000004919	NEDD4L	-0.465086	0.217242	0.306212	0.97	1.017	0.738	1.129	Not significant
ENSSSCG00000004921	ATP8B1	-0.370457	0.387465	0.489059	0.957	1.451	0.659	1.904	Not significant
ENSSSCG00000004926	PDCD7	0.243794	0.562154	0.651727	2.377	3.709	1.37	2.269	Not significant
ENSSSCG00000004927	CLPX	-0.962732	0.000375291	0.00123603	5.895	7.17	7.275	10.182	Not significant
ENSSSCG00000004928	CILP	0.275148	0.34748	0.448693	28.039	29.108	11.673	23.121	Not significant
ENSSSCG00000004929	PARP16	1.1734	0.00346695	0.00889169	2.779	4.32	0.776	1.386	Up regulated
ENSSSCG00000004931	IGDCC4	-0.661131	0.0436292	0.079241	5.634	3.8	4.565	6.151	Not significant
ENSSSCG00000004934	DPP8	-1.54194	5.22565e-08	3.55509e-07	1.828	2.317	2.99	5.382	Down regulated
ENSSSCG00000004935	HACD3	-1.54565	2.77233e-05	0.000115555	1.19	2.099	2.313	4.524	Down regulated
ENSSSCG00000004936	INTS14	-0.755676	0.112272	0.175683	0.92	1.809	1.208	2.124	Not significant
ENSSSCG00000004938	DENND4A	0.285984	0.41111	0.511755	1.12	1.648	0.616	1.015	Not significant
ENSSSCG00000004941	DIS3L	0.355917	0.39005	0.49123	2.132	1.969	0.823	1.517	Not significant
ENSSSCG00000004943	MAP2K1	-1.66058	8.66015e-09	6.70851e-08	3.078	2.857	6.03	7.221	Down regulated
ENSSSCG00000004945	RPL4	0.724654	0.00160419	0.00448133	277.259	324.283	192.842	217.545	Not significant
ENSSSCG00000004946	ZWILCH	-0.344533	0.547859	0.638932	0.663	1.197	0.641	1.048	Not significant
ENSSSCG00000004948	SMAD6	-0.0464588	0.928398	0.948093	1.384	3.081	1.206	1.882	Not significant
ENSSSCG00000004951	AAGAB	-0.54752	0.109906	0.172453	3.486	5.032	3.949	5.17	Not significant
ENSSSCG00000004952	SMAD3	0.83732	0.00580348	0.0139623	7.85	10.735	3.554	3.605	Not significant
ENSSSCG00000004954	C15orf61	-1.53366	0.00931577	0.02113	1.617	3.718	4.299	5.943	Down regulated
ENSSSCG00000004955	MAP2K5	0.0720817	0.865006	0.901891	4.211	3.252	1.938	3.132	Not significant
ENSSSCG00000004957	CLN6	-1.17196	0.00103007	0.00303392	2.747	3.208	4.125	5.374	Down regulated
ENSSSCG00000004958	PIAS1	0.0150475	0.960012	0.971045	2.741	4.761	1.934	3.309	Not significant
ENSSSCG00000004961	ITGA11	0.993527	0.0215293	0.0435963	2.471	2.773	0.553	1.51	Not significant
ENSSSCG00000004962	CORO2B	2.0043	1.7197e-10	1.6721e-09	10.467	13.101	1.408	2.949	Up regulated
ENSSSCG00000004963	NA	-0.388076	0.173953	0.25413	9.915	13.582	9.366	12.368	Not significant
ENSSSCG00000004970	NA	0.210814	0.471905	0.569635	1498.25	1937.66	1125.73	958.829	Not significant
ENSSSCG00000004971	TLE3	1.71457	5.64333e-09	4.51425e-08	4.936	8.291	1.069	1.77	Up regulated
ENSSSCG00000004973	UACA	-1.09195	6.95494e-05	0.000268319	5.433	4.225	5.548	7.625	Down regulated
ENSSSCG00000004974	LARP6	-2.69039	0.465441	0.563473	0	12.571	0.997	1.222	Not significant
ENSSSCG00000004979	MYO9A	2.5632	1.08795e-18	2.53925e-17	4.684	5.133	0.477	0.71	Up regulated
ENSSSCG00000004980	THSD4	0.918875	0.0210574	0.0428096	1.763	1.91	0.575	0.797	Not significant
ENSSSCG00000004983	NA	-2.70178	7.77262e-13	1.02335e-11	0.512	0.558	3.15	5.56	Down regulated
ENSSSCG00000004985	GEMIN2	-0.0933341	0.821344	0.868459	2.928	3.691	2	3.042	Not significant
ENSSSCG00000004986	TRAPPC6B	-1.30769	0.0013552	0.00386283	2.332	1.565	2.603	3.178	Down regulated
ENSSSCG00000004989	FBXO33	-0.501933	0.292883	0.391734	0.837	1.367	0.857	1.338	Not significant
ENSSSCG00000004996	KLHL28	-0.766799	0.0355962	0.0666859	0.809	1.432	0.976	1.77	Not significant
ENSSSCG00000004997	PRPF39	-2.41218	2.67906e-09	2.23248e-08	0.712	1.372	3.02	4.883	Down regulated
ENSSSCG00000004999	MIS18BP1	0.277253	0.532352	0.625447	0.654	1.671	0.541	0.925	Not significant
ENSSSCG00000005004	LRR1	0.92996	0.209535	0.297566	0.428	1.764	0.229	0.463	Not significant
ENSSSCG00000005006	RPL36AL	0.54362	0.0558094	0.0974563	23.046	28.491	11.924	12.544	Not significant
ENSSSCG00000005008	DNAAF2	-0.722688	0.205443	0.292564	0.479	1.516	0.957	1.05	Not significant
ENSSSCG00000005009	KLHDC2	-0.993632	0.00278479	0.00732757	1.911	3.074	3.337	4.602	Not significant
ENSSSCG00000005011	NEMF	-0.77405	0.0282242	0.0548957	1.509	3.104	2.042	3.309	Not significant
ENSSSCG00000005012	ARF6	1.91764	7.32601e-14	1.07919e-12	19.774	20.041	3.524	4.428	Up regulated
ENSSSCG00000005015	SOS2	-0.787877	0.00801041	0.0185556	2.835	3.123	2.953	4.429	Not significant
ENSSSCG00000005016	L2HGDH	-3.02451	2.46652e-15	4.30364e-14	0.68	0.759	3.04	5.105	Down regulated
ENSSSCG00000005021	SAV1	-1.04093	0.000848689	0.00255555	5.635	10.082	7.746	11.2	Down regulated
ENSSSCG00000005022	NIN	1.3835	1.56529e-05	6.85004e-05	3.043	2.948	0.583	0.957	Up regulated
ENSSSCG00000005024	PYGL	-0.287356	0.366513	0.467871	2.878	3.916	2.472	2.78	Not significant
ENSSSCG00000005027	FRMD6	1.65766	2.95712e-10	2.77517e-09	8.597	14.008	1.868	3.757	Up regulated
ENSSSCG00000005029	RTRAF	-0.715876	0.00583865	0.0140344	34.207	31.916	36.3	39.543	Not significant
ENSSSCG00000005030	NID2	0.962549	6.84023e-05	0.000264461	26.688	24.022	8.539	9.624	Not significant
ENSSSCG00000005037	ERO1A	-1.83048	1.53812e-07	9.71766e-07	0.896	1.517	2.484	3.884	Down regulated
ENSSSCG00000005038	PSMC6	-1.63955	9.07535e-08	5.9489e-07	5.902	5.971	11.357	14.747	Down regulated
ENSSSCG00000005039	STYX	-0.788253	0.0289106	0.0560589	1.489	2.806	1.983	3.095	Not significant
ENSSSCG00000005040	GNPNAT1	-0.903512	0.0538876	0.0946368	0.832	1.55	1.432	2.363	Not significant
ENSSSCG00000005041	FERMT2	-1.46753	9.82351e-08	6.41261e-07	9.608	14.931	21.543	27.094	Down regulated
ENSSSCG00000005043	DDHD1	0.864952	0.0437711	0.0794585	1.755	2.264	0.49	1.199	Not significant
ENSSSCG00000005045	BMP4	0.347972	0.421728	0.522077	1.792	1.656	0.725	1.238	Not significant
ENSSSCG00000005047	CDKN3	-1.11932	0.118827	0.184388	0.375	0.805	1.253	1.185	Not significant
ENSSSCG00000005052	WDHD1	0.400253	0.483421	0.581049	0.54	1.057	0.298	0.549	Not significant
ENSSSCG00000005054	MAPK1IP1L	0.447875	0.114858	0.178975	4.086	6.082	1.844	3.346	Not significant
ENSSSCG00000005055	LGALS3	2.20175	3.68502e-11	3.90714e-10	6.523	13.999	0.716	2.587	Up regulated
ENSSSCG00000005057	FBXO34	0.677243	0.133672	0.204134	2.094	2.179	0.679	1.316	Not significant
ENSSSCG00000005058	ATG14	0.635482	0.123261	0.190201	1.253	1.861	0.519	0.902	Not significant
ENSSSCG00000005060	KTN1	-3.21729	4.57523e-33	3.14234e-31	2.018	1.986	12.561	16.683	Down regulated
ENSSSCG00000005062	TMEM260	-0.308204	0.441139	0.540792	0.849	1.071	0.971	1.942	Not significant
ENSSSCG00000005065	AP5M1	-1.25634	0.00184184	0.00507164	0.591	0.621	0.835	1.379	Down regulated
ENSSSCG00000005066	EXOC5	-1.27784	3.66014e-05	0.000149384	1.955	2.643	3.247	5.162	Down regulated
ENSSSCG00000005072	PSMA3	-1.32814	1.52998e-05	6.70641e-05	5.577	4.808	8.177	10.075	Down regulated
ENSSSCG00000005073	ARID4A	-0.785062	0.0401212	0.0736762	1.109	1.458	1.041	2.314	Not significant
[truncated: 9,101 more rows]

## Sheet: Table S5
Supplementary Table S5. Result of differential expression analysis between M-EVs and muscles in wild boars.
[truncated: 9,969 more rows]

[truncated: 2 more sheets: Table S6, Table S7]
